# Supplementary material for: Phenyl bis­(m-tolyl­amido)­phosphinate
Source: Acta Crystallogr Sect E Struct Rep Online. 2011 Jul 2;67(Pt 8):o1870. doi: 10.1107/S1600536811024846 (PMC3212266; doi:10.1107/S1600536811024846)
Supplement: Supplementary file 2 [file e-67-o1870-Isup2.hkl]

# 
# h,k,l, Fc-squared, Fo-squared, sigma(Fo-squared) and status flag 
# 
data_I
_shelx_title ' m in Pna2(1)' 
_shelx_refln_list_code          4 
_shelx_F_calc_maximum      247.29 
_exptl_crystal_F_000       744.00 
_reflns_d_resolution_high  0.8410 
 
loop_ 
 _symmetry_equiv_pos_as_xyz 
 'x, y, z' 
 '-x, -y, z+1/2' 
 'x+1/2, -y+1/2, z' 
 '-x+1/2, y+1/2, z+1/2' 
 
_cell_length_a    10.1930 
_cell_length_b    16.8789 
_cell_length_c    10.4588 
_cell_angle_alpha  90.000 
_cell_angle_beta   90.000 
_cell_angle_gamma  90.000 
 
_shelx_F_squared_multiplier     1.000 
 
loop_ 
 _refln_index_h 
 _refln_index_k 
 _refln_index_l 
 _refln_F_squared_calc 
 _refln_F_squared_meas 
 _refln_F_squared_sigma 
 _refln_observed_status 
   8   0  -8      447.13      455.22     26.12 o 
   7   1  -8      150.06      144.58     12.85 o 
   8   1  -8     1144.02     1140.23     26.95 o 
   9   1  -8        5.71        0.00     12.03 o 
   7   2  -8      162.57      147.72     17.41 o 
   8   2  -8       41.58       31.99     10.96 o 
   9   2  -8        9.07       12.61      9.77 o 
   7   3  -8       64.71       77.30     16.19 o 
   8   3  -8      426.64      437.60     15.17 o 
   9   3  -8      233.47      222.31     13.01 o 
   7   4  -8       41.78       43.84     14.97 o 
   8   4  -8       51.34       54.80      9.41 o 
   7   5  -8      109.70      105.40     16.65 o 
   8   5  -8      138.71      137.70     13.82 o 
   7   6  -8       68.96       62.02     15.89 o 
   8   6  -8       14.24       24.06     10.58 o 
   7   7  -8        7.16        9.62     12.68 o 
   8   7  -8      285.09      298.38     16.68 o 
   6   8  -8      168.61      149.24     18.18 o 
   7   8  -8       20.66       28.87     14.05 o 
   5   9  -8        2.03        3.51     13.14 o 
   6   9  -8       49.87       48.92     10.48 o 
   7   9  -8       40.44       51.02     16.35 o 
   5  10  -8       92.53       94.71     16.35 o 
   6  10  -8      196.46      194.54     14.25 o 
   7  10  -8       70.55       68.85     11.61 o 
   4  11  -8      103.67      112.58     17.26 o 
   5  11  -8       12.04       10.85     13.14 o 
   6  11  -8      157.57      176.78     14.02 o 
   4  12  -8      170.18      148.18     18.94 o 
   5  12  -8        4.17        4.74     14.66 o 
   4   0  -7     2935.48     2853.68     41.40 o 
   6   0  -7     2908.07     2885.30     49.19 o 
   8   0  -7      960.37      980.25     34.37 o 
  10   0  -7      635.05      681.64     24.08 o 
   4   1  -7      958.51      889.28     24.75 o 
   5   1  -7      354.82      364.30     13.18 o 
   6   1  -7      504.32      471.45     16.15 o 
   7   1  -7      238.78      255.45     14.47 o 
   8   1  -7        3.83        7.92      8.39 o 
   9   1  -7      124.49      124.90      9.45 o 
  10   1  -7       38.78       54.42      9.11 o 
   4   2  -7      810.33      791.33     16.53 o 
   5   2  -7       67.95       63.39      8.69 o 
   6   2  -7     1125.42     1105.00     22.63 o 
   7   2  -7       50.49       49.44     10.42 o 
   8   2  -7      341.26      369.22     16.85 o 
   9   2  -7      224.04      228.50     15.87 o 
   4   3  -7      584.22      553.38     11.85 o 
   5   3  -7      941.61      959.50     16.14 o 
   6   3  -7      205.59      197.01      9.91 o 
   7   3  -7      310.27      317.45     12.53 o 
   8   3  -7      200.24      199.44     11.31 o 
   9   3  -7       72.55       77.25     10.58 o 
   4   4  -7       45.10       42.01     11.00 o 
   5   4  -7      241.13      229.06      9.67 o 
   6   4  -7       25.86       24.32      7.05 o 
   7   4  -7       69.31       70.93      8.50 o 
   8   4  -7       65.18       66.67      9.60 o 
   9   4  -7       69.24       71.90     10.37 o 
   4   5  -7     1001.48     1028.67     27.50 o 
   5   5  -7       96.81       95.35      9.49 o 
   6   5  -7      114.47      111.74     10.64 o 
   7   5  -7       46.78       43.53     10.14 o 
   8   5  -7       58.00       58.94     11.55 o 
   9   5  -7       44.93       45.37     10.87 o 
   2   6  -7        4.47        7.94      8.86 o 
   3   6  -7      192.58      185.08     10.14 o 
   4   6  -7      102.93      120.07     13.75 o 
   5   6  -7      466.63      471.65     19.63 o 
   6   6  -7      261.11      245.69     13.43 o 
   7   6  -7       38.06       30.95      9.32 o 
   8   6  -7      519.21      519.23     19.55 o 
   9   6  -7      225.49      223.87     15.43 o 
   2   7  -7     1323.48     1338.47     30.40 o 
   3   7  -7      186.34      174.38     10.40 o 
   4   7  -7      149.65      135.16     16.19 o 
   5   7  -7      160.97      145.35     10.85 o 
   6   7  -7        7.31        3.98      8.62 o 
   7   7  -7      179.05      188.46     13.66 o 
   8   7  -7       42.09       46.03     11.72 o 
   9   7  -7      108.48      112.71     14.31 o 
   2   8  -7      151.21      153.22     14.21 o 
   3   8  -7      382.23      353.34     13.39 o 
   4   8  -7       50.46       46.08      8.84 o 
   5   8  -7       11.88        6.05      8.07 o 
   6   8  -7       48.98       44.39      9.37 o 
   7   8  -7      151.48      149.39     12.74 o 
   8   8  -7      131.65      157.23     14.53 o 
   3   9  -7       52.09       58.38      9.27 o 
   4   9  -7      532.70      523.58     17.01 o 
   5   9  -7      114.12      110.85      9.13 o 
   6   9  -7      328.67      330.54     31.47 o 
   7   9  -7       31.43       46.41     10.79 o 
   8   9  -7       96.08       92.14     12.47 o 
   3  10  -7      277.21      267.61     13.28 o 
   4  10  -7      162.07      154.74     12.10 o 
   5  10  -7       42.11       36.23      7.86 o 
   6  10  -7      168.84      171.39     11.02 o 
   7  10  -7       21.92       32.22     12.07 o 
   3  11  -7       15.03       22.29      8.76 o 
   4  11  -7      197.94      201.28     13.45 o 
   5  11  -7       42.81       40.65      8.66 o 
   6  11  -7      132.88      135.99     10.45 o 
   7  11  -7       25.13       19.64      8.93 o 
   3  12  -7      153.01      142.22     16.96 o 
   4  12  -7      227.71      212.04     14.20 o 
   5  12  -7       43.99       51.97     10.86 o 
   6  12  -7      466.16      480.78     15.97 o 
   3  13  -7      152.86      136.87     18.18 o 
   4  13  -7      112.53      117.29     12.63 o 
   5  13  -7        2.63        6.16     10.91 o 
   6  13  -7       27.12       26.65      8.53 o 
   3  14  -7       61.51       51.79     15.43 o 
   4  14  -7       51.14       46.59     16.04 o 
   5  14  -7       68.03       71.41     12.61 o 
   3  15  -7       98.03       91.81     17.41 o 
   4  15  -7      273.23      271.60     23.68 o 
   2   0  -6      848.99      739.66     16.65 o 
   4   0  -6     2325.61     2332.92     36.51 o 
   6   0  -6     2172.54     2130.67     41.86 o 
   8   0  -6      279.03      292.58     15.44 o 
  10   0  -6       19.15       12.74     11.87 o 
   2   1  -6      223.55      221.53      7.34 o 
   3   1  -6       62.70       69.36      6.47 o 
   4   1  -6      255.93      253.48     10.92 o 
   5   1  -6       67.87       69.80      8.69 o 
   6   1  -6      386.18      389.16     15.01 o 
   7   1  -6      461.14      446.69     16.26 o 
   8   1  -6      574.68      557.41     15.79 o 
   9   1  -6      446.77      440.18     13.35 o 
  10   1  -6      132.33      140.89     10.31 o 
   1   2  -6      221.09      216.48      6.43 o 
   2   2  -6      846.46      793.96     11.14 o 
   3   2  -6      720.80      739.51     16.19 o 
   4   2  -6     1748.14     1758.21     30.55 o 
   5   2  -6       40.62       42.08      8.32 o 
   6   2  -6      921.55      888.08     20.20 o 
   7   2  -6       64.74       69.42      8.73 o 
   8   2  -6      421.68      394.23     13.78 o 
   9   2  -6       36.69       40.17      8.41 o 
  10   2  -6       57.29       63.43      9.18 o 
   1   3  -6      210.39      192.84      6.69 o 
   2   3  -6      528.54      496.92     10.62 o 
   3   3  -6       90.00       95.47      5.82 o 
   4   3  -6     1275.10     1345.89     16.70 o 
   5   3  -6        1.73        1.29      5.91 o 
   6   3  -6     1747.08     1753.67     27.49 o 
   7   3  -6      227.29      222.99     10.76 o 
   8   3  -6      452.76      486.99     14.71 o 
   9   3  -6      182.15      178.71      8.91 o 
  10   3  -6       61.40       68.18      9.35 o 
   1   4  -6      603.29      616.41     11.28 o 
   2   4  -6      395.34      415.49      8.52 o 
   3   4  -6      189.90      178.22      8.74 o 
   4   4  -6      944.67      910.46     17.71 o 
   5   4  -6      253.21      259.77      9.85 o 
   6   4  -6      869.86      857.04     16.49 o 
   7   4  -6      165.37      155.37      9.79 o 
   8   4  -6      228.84      207.05     11.38 o 
   9   4  -6        1.36        0.49      8.29 o 
  10   4  -6       11.30       13.74      8.37 o 
   1   5  -6      112.66       97.05      6.59 o 
   2   5  -6      465.19      434.95      9.17 o 
   3   5  -6      161.49      153.84      8.51 o 
   4   5  -6     1200.22     1200.11     20.36 o 
   5   5  -6      133.70      161.54     10.75 o 
   6   5  -6      248.11      254.90     13.12 o 
   7   5  -6      251.46      249.04     11.24 o 
   8   5  -6      150.73      151.77     10.99 o 
   9   5  -6      180.32      191.71     12.26 o 
  10   5  -6      212.05      237.55     11.86 o 
   1   6  -6     1800.13     1780.98     21.21 o 
   2   6  -6     1862.64     1818.08     21.11 o 
   3   6  -6      146.07      131.38      7.16 o 
   4   6  -6      128.12      127.96      9.61 o 
   5   6  -6      515.31      513.16     15.97 o 
   6   6  -6        7.97        3.03      8.15 o 
   7   6  -6       21.51       24.19      9.60 o 
   8   6  -6       22.44       18.85      9.98 o 
   9   6  -6       14.65       11.58     10.71 o 
   1   7  -6      151.87      158.56     12.22 o 
   2   7  -6      409.53      380.91      9.73 o 
   3   7  -6      120.66      108.93      7.28 o 
   4   7  -6      433.26      423.55     14.03 o 
   5   7  -6      311.12      292.64     13.44 o 
   6   7  -6      466.94      439.50     16.47 o 
   7   7  -6        8.90        4.55      8.80 o 
   8   7  -6      515.63      515.70     19.55 o 
   9   7  -6       41.36       33.41     11.77 o 
   0   8  -6      866.60      844.14     22.15 o 
   1   8  -6      166.44      174.76     13.44 o 
   2   8  -6     1380.81     1366.30     17.43 o 
   3   8  -6       85.08       82.77      7.48 o 
   4   8  -6      467.07      457.24     12.36 o 
   5   8  -6      456.96      468.73     16.88 o 
   6   8  -6       52.75       48.86     10.77 o 
   7   8  -6      177.87      192.05     16.42 o 
   8   8  -6       54.58       45.89     11.12 o 
   9   8  -6        8.89       10.74     12.60 o 
   1   9  -6      133.16      145.43     13.75 o 
   2   9  -6      457.07      442.61     11.40 o 
   3   9  -6      377.77      372.57     11.27 o 
   4   9  -6      400.15      375.37     11.89 o 
   5   9  -6      470.76      474.20     13.67 o 
   6   9  -6      236.57      265.04     14.35 o 
   7   9  -6       62.87       67.23     11.21 o 
   8   9  -6      517.17      549.38     20.40 o 
   9   9  -6       11.63       16.86     11.03 o 
   0  10  -6     2225.68     2234.46     27.65 o 
   1  10  -6      602.46      578.50     22.46 o 
   2  10  -6      262.01      265.13     11.95 o 
   3  10  -6      374.41      373.80     11.87 o 
   4  10  -6      296.04      274.97     11.18 o 
   5  10  -6       51.14       50.42      8.30 o 
   6  10  -6       11.50       16.29      8.14 o 
   7  10  -6      174.08      166.46     16.57 o 
   8  10  -6       39.61       39.80     11.52 o 
   1  11  -6      196.85      190.34     15.73 o 
   2  11  -6      206.07      209.79     11.86 o 
   3  11  -6      448.94      432.80     12.90 o 
   4  11  -6        8.11        8.14      7.40 o 
   5  11  -6      173.76      179.05     10.69 o 
   6  11  -6      138.20      141.41     10.59 o 
   7  11  -6      161.96      159.11     11.51 o 
   8  11  -6      215.35      210.32     17.11 o 
   0  12  -6      550.03      517.19     16.19 o 
   1  12  -6        4.02        3.53      8.26 o 
   2  12  -6      146.77      139.92     10.90 o 
   3  12  -6       25.12       20.70      8.64 o 
   4  12  -6      130.18      117.93      9.67 o 
   5  12  -6       20.23       15.27      8.22 o 
   6  12  -6      165.29      176.39     11.61 o 
   7  12  -6       60.75       65.40      9.96 o 
   1  13  -6       77.64       74.30      7.96 o 
   2  13  -6       59.22       62.75      9.99 o 
   3  13  -6      189.75      168.37     12.42 o 
   4  13  -6       14.66       12.20      8.11 o 
   5  13  -6       58.92       58.99      9.57 o 
   6  13  -6      329.70      357.93     14.76 o 
   7  13  -6       51.48       52.79     10.22 o 
   0  14  -6      743.40      750.91     20.58 o 
   1  14  -6      165.79      150.24      9.84 o 
   2  14  -6      681.41      641.89     28.57 o 
   3  14  -6       81.75       85.71     11.39 o 
   4  14  -6      269.78      274.57     15.49 o 
   5  14  -6       46.10       49.32      9.51 o 
   6  14  -6       17.05       16.66      9.26 o 
   1  15  -6       62.76       48.69      8.55 o 
   2  15  -6      134.59      122.36     18.79 o 
   3  15  -6        1.32        0.00      9.22 o 
   4  15  -6      223.94      216.78     15.25 o 
   5  15  -6      319.23      335.35     14.81 o 
   0  16  -6      376.43      405.81     17.81 o 
   1  16  -6      141.29      158.56     10.64 o 
   2  16  -6      344.61      372.27     25.97 o 
   3  16  -6       13.93       15.51     10.72 o 
   4  16  -6      248.55      248.97     21.54 o 
   1  17  -6       38.40       36.65      8.94 o 
   2  17  -6       90.25       72.71     17.72 o 
   2   0  -5      732.29      719.64     15.89 o 
   4   0  -5     1575.91     1731.21     30.40 o 
   6   0  -5      512.07      468.05     21.69 o 
   8   0  -5      237.52      253.80     14.40 o 
  10   0  -5       58.81       75.34     12.85 o 
   0   1  -5     2471.12     2606.06     16.56 o 
   1   1  -5      465.22      485.48      7.99 o 
   2   1  -5      719.86      714.94     11.29 o 
   3   1  -5      651.39      668.70     12.69 o 
   4   1  -5     1079.04     1022.60     17.07 o 
   5   1  -5      443.87      485.67     14.15 o 
   6   1  -5     1004.81      978.42     20.41 o 
   7   1  -5      139.39      145.12      9.76 o 
   8   1  -5      358.67      343.52     11.34 o 
   9   1  -5       69.39       70.28      8.52 o 
  10   1  -5      184.56      197.87     10.99 o 
  11   1  -5       29.71       23.54      8.52 o 
   1   2  -5      334.84      375.60      5.13 o 
   2   2  -5      995.19     1067.91     11.23 o 
   3   2  -5      418.30      428.79     10.75 o 
   4   2  -5      687.86      704.05     14.80 o 
   5   2  -5      507.12      482.80     14.20 o 
   6   2  -5      412.27      394.85     14.53 o 
   7   2  -5      116.85      130.57      9.52 o 
   8   2  -5      357.06      372.73     11.62 o 
   9   2  -5       48.37       58.79      8.37 o 
  10   2  -5       98.20      104.11      9.64 o 
  11   2  -5       27.52       42.92      8.83 o 
   0   3  -5     1017.07     1256.65     15.81 o 
   1   3  -5     1217.85     1346.08      9.33 o 
   2   3  -5      197.18      200.40      7.18 o 
   3   3  -5      395.21      409.66      8.73 o 
   4   3  -5     1478.57     1425.48     16.64 o 
   5   3  -5      342.27      387.10     13.34 o 
   6   3  -5      663.81      659.50     14.08 o 
   7   3  -5      554.45      529.86     13.97 o 
   8   3  -5       19.16       18.79      8.43 o 
   9   3  -5      154.12      138.18      9.59 o 
  10   3  -5       13.03       14.26      7.14 o 
   1   4  -5      148.34      151.92      3.13 o 
   2   4  -5      607.45      609.47      7.12 o 
   3   4  -5      551.66      613.22     13.12 o 
   4   4  -5      818.80      831.32     13.38 o 
   5   4  -5      143.32      143.52      6.83 o 
   6   4  -5      756.62      770.18     13.15 o 
   7   4  -5       66.68       59.00      6.97 o 
   8   4  -5      372.35      341.61     11.39 o 
   9   4  -5       95.42      102.43      7.92 o 
  10   4  -5      267.11      282.59     12.19 o 
   0   5  -5     1918.19     1650.80     16.15 o 
   1   5  -5     1883.99     1844.77     10.08 o 
   2   5  -5      200.48      185.07      4.55 o 
   3   5  -5      779.52      785.56     15.06 o 
   4   5  -5       70.98       48.81      7.72 o 
   5   5  -5      530.88      581.88     16.04 o 
   6   5  -5      489.15      486.88     13.05 o 
   7   5  -5       98.61       97.09      8.82 o 
   8   5  -5       98.35       85.85      9.78 o 
   9   5  -5       49.53       36.01      8.34 o 
  10   5  -5       97.89      118.14     10.07 o 
   1   6  -5      126.90      126.35      3.79 o 
   2   6  -5      733.62      741.45      8.46 o 
   3   6  -5      298.17      272.90      6.55 o 
   4   6  -5     1206.11     1207.60     20.52 o 
   5   6  -5      251.24      259.92     12.31 o 
   6   6  -5      525.41      536.36     17.12 o 
   7   6  -5       59.42       65.83     10.15 o 
   8   6  -5      149.27      147.47     13.12 o 
   9   6  -5       22.77       24.08     10.29 o 
  10   6  -5      502.94      539.99     18.10 o 
   0   7  -5      841.38      833.54     11.51 o 
   1   7  -5      243.54      248.36      5.09 o 
   2   7  -5      582.77      587.67      8.28 o 
   3   7  -5       20.05       20.46      4.08 o 
   4   7  -5      545.76      570.30     15.59 o 
   5   7  -5      210.81      212.58     12.10 o 
   6   7  -5      357.11      315.55     14.37 o 
   7   7  -5      300.44      281.52     15.12 o 
   8   7  -5       74.01       54.34     11.39 o 
   9   7  -5      108.98      102.62     12.85 o 
  10   7  -5      126.55      121.88     12.05 o 
   1   8  -5       96.68      105.06      4.65 o 
   2   8  -5      197.03      196.08      6.01 o 
   3   8  -5       83.55       89.31      5.19 o 
   4   8  -5      799.78      767.26     14.86 o 
   5   8  -5       90.84       81.90      9.75 o 
   6   8  -5     1279.39     1261.53     25.28 o 
   7   8  -5      236.33      210.33     13.60 o 
   8   8  -5      343.03      343.11     17.33 o 
   9   8  -5        7.27        6.18     10.96 o 
   0   9  -5     1600.66     1674.19     18.06 o 
   1   9  -5        1.17        6.30      3.94 o 
   2   9  -5      868.71      824.60     10.80 o 
   3   9  -5       14.11       18.00      4.62 o 
   4   9  -5      117.48      111.44      8.45 o 
   5   9  -5      229.69      235.08     12.72 o 
   6   9  -5       46.89       37.82      9.99 o 
   7   9  -5       32.35       27.85     10.26 o 
   8   9  -5       45.98       48.70     11.57 o 
   9   9  -5       25.83       28.77     11.86 o 
   1  10  -5       96.45       87.03      4.89 o 
   2  10  -5      314.82      315.32      7.90 o 
   3  10  -5       45.85       50.69      5.45 o 
   4  10  -5      177.50      177.31      9.80 o 
   5  10  -5      198.63      186.72     10.51 o 
   6  10  -5      177.18      192.74     13.33 o 
   7  10  -5       86.17       88.94     12.31 o 
   8  10  -5      424.93      429.99     18.95 o 
   9  10  -5      217.50      189.80     15.36 o 
   0  11  -5     3819.23     3756.51     39.00 o 
   1  11  -5      613.92      598.51      9.34 o 
   2  11  -5     3506.24     3347.68     24.97 o 
   3  11  -5       66.19       60.67      5.86 o 
   4  11  -5     1149.67     1150.63     14.59 o 
   5  11  -5       19.84       20.10      8.17 o 
   6  11  -5       57.42       54.87      9.08 o 
   7  11  -5       96.27       92.09     12.54 o 
   8  11  -5       30.71       26.84     11.88 o 
   1  12  -5      480.38      487.61      9.11 o 
   2  12  -5      325.34      305.99      9.57 o 
   3  12  -5      610.27      587.63     11.27 o 
   4  12  -5       70.50       75.70      6.49 o 
   5  12  -5       15.75        8.34      8.08 o 
   6  12  -5      123.01      111.48      9.98 o 
   7  12  -5       80.25       87.00     10.22 o 
   8  12  -5      750.36      789.28     22.22 o 
   0  13  -5     1775.11     1767.13     22.95 o 
   1  13  -5      715.42      692.36     10.89 o 
   2  13  -5     2069.26     2070.37     21.78 o 
   3  13  -5      187.42      185.18      8.76 o 
   4  13  -5      951.72      940.04     14.57 o 
   5  13  -5      203.43      203.72     11.61 o 
   6  13  -5      130.83      127.02     11.17 o 
   7  13  -5      280.74      272.22     14.14 o 
   1  14  -5      154.56      165.24      7.05 o 
   2  14  -5      442.89      421.42     11.58 o 
   3  14  -5      139.31      132.05      8.44 o 
   4  14  -5       73.05       57.32      6.99 o 
   5  14  -5       36.86       36.82      9.08 o 
   6  14  -5      103.90      109.43     10.73 o 
   7  14  -5       19.07        9.84      9.60 o 
   0  15  -5      198.94      211.07     12.68 o 
   1  15  -5      163.82      154.10      8.04 o 
   2  15  -5      119.36      114.03      8.25 o 
   3  15  -5       11.56       13.95      6.99 o 
   4  15  -5       17.82       12.89      7.14 o 
   5  15  -5        9.78        8.06      9.10 o 
   6  15  -5       59.14       53.94     10.77 o 
   1  16  -5        1.59        0.00      6.00 o 
   2  16  -5      108.38      110.96      8.62 o 
   3  16  -5       47.69       47.00      7.81 o 
   4  16  -5       19.19       10.87      7.26 o 
   5  16  -5       92.87       94.14     13.12 o 
   0  17  -5     1133.38     1111.18     22.01 o 
   1  17  -5      158.46      165.39      8.41 o 
   2  17  -5      397.87      385.67     13.03 o 
   3  17  -5       50.47       59.21      8.63 o 
   4  17  -5      103.60      102.28      9.57 o 
   1  18  -5       31.74       25.09      6.95 o 
   2  18  -5       26.42       25.21      7.38 o 
   0   0  -4     1995.81     2009.99     14.21 o 
   2   0  -4      766.20      662.82     14.66 o 
   4   0  -4     2016.82     2035.00     14.10 o 
   6   0  -4     1384.73     1319.22     31.77 o 
   8   0  -4      476.42      518.59     17.98 o 
  10   0  -4      342.02      333.06     17.39 o 
   1   1  -4      726.69      688.60      8.80 o 
   2   1  -4     1678.95     1652.09     16.58 o 
   3   1  -4       23.72       22.87      1.67 o 
   4   1  -4      471.78      448.55      5.08 o 
   5   1  -4      149.55      167.68      3.83 o 
   6   1  -4      168.79      166.90      8.99 o 
   7   1  -4      411.29      398.71     10.90 o 
   8   1  -4      340.40      311.31     10.84 o 
   9   1  -4      301.37      281.09     10.98 o 
  10   1  -4      156.47      162.38     10.31 o 
  11   1  -4       34.84       25.17      8.51 o 
   0   2  -4       58.32       60.08      2.63 o 
   1   2  -4      881.70      923.24      6.18 o 
   2   2  -4      162.57      120.15      2.00 o 
   3   2  -4      481.71      530.06      4.65 o 
   4   2  -4     1384.84     1430.47      9.17 o 
   5   2  -4      606.28      626.14      6.95 o 
   6   2  -4     1262.36     1273.39     17.96 o 
   7   2  -4       67.84       66.91      8.52 o 
   8   2  -4       71.81       77.33      8.15 o 
   9   2  -4      179.25      173.54      9.85 o 
  10   2  -4       85.51       86.11      9.17 o 
  11   2  -4       49.58       43.91      9.01 o 
   1   3  -4     1197.59     1225.54      6.55 o 
   2   3  -4      645.04      639.74      5.95 o 
   3   3  -4      752.24      805.59      6.53 o 
   4   3  -4     2290.18     2303.22     10.96 o 
   5   3  -4       36.12       35.36      3.05 o 
   6   3  -4     1091.05     1079.11     11.89 o 
   7   3  -4      188.88      171.83      9.82 o 
   8   3  -4      625.14      617.18     13.74 o 
   9   3  -4       69.47       72.26      8.47 o 
  10   3  -4      363.76      377.19     11.88 o 
  11   3  -4       44.47       40.74      7.86 o 
   0   4  -4     4610.20     4535.20     19.36 o 
   1   4  -4     1158.77     1154.76      7.23 o 
   2   4  -4     4476.50     4448.50     13.77 o 
   3   4  -4     1298.84     1390.35      8.62 o 
   4   4  -4      878.47      941.79      7.12 o 
   5   4  -4      249.16      262.64      4.78 o 
   6   4  -4      172.78      183.36      5.86 o 
   7   4  -4      383.60      389.07     10.62 o 
   8   4  -4       99.21       95.58      7.30 o 
   9   4  -4      200.63      173.21      9.02 o 
  10   4  -4       51.37       58.35      7.90 o 
  11   4  -4       91.92      105.93      8.88 o 
   1   5  -4     1343.81     1480.16      9.02 o 
   2   5  -4     1540.45     1576.00      8.25 o 
   3   5  -4      780.01      821.47      6.67 o 
   4   5  -4     1740.08     1837.81     10.64 o 
   5   5  -4      322.39      309.15      5.52 o 
   6   5  -4     1103.45     1057.88     11.34 o 
   7   5  -4      200.44      197.03      8.80 o 
   8   5  -4      677.21      683.36     14.14 o 
   9   5  -4       48.49       43.31      6.72 o 
  10   5  -4      154.73      151.46     10.65 o 
  11   5  -4       27.15       35.09      8.94 o 
   0   6  -4     1263.34     1508.22     30.27 o 
   1   6  -4     2401.84     2624.06     12.90 o 
   2   6  -4      516.69      475.46      5.50 o 
   3   6  -4      343.30      369.48      5.67 o 
   4   6  -4      540.83      522.79      7.01 o 
   5   6  -4      194.85      209.02      5.52 o 
   6   6  -4     1049.70     1046.64     14.05 o 
   7   6  -4       40.11       46.06     10.37 o 
   8   6  -4      358.19      353.81     16.58 o 
   9   6  -4       99.90      116.46     11.28 o 
  10   6  -4      167.68      158.14     12.33 o 
   1   7  -4       19.64       19.74      2.88 o 
   2   7  -4      424.85      455.91      5.86 o 
   3   7  -4      313.10      314.32      5.42 o 
   4   7  -4      278.18      273.13      5.85 o 
   5   7  -4       33.59       38.43      5.36 o 
   6   7  -4       43.55       41.66      5.80 o 
   7   7  -4       51.82       46.86     10.04 o 
   8   7  -4      177.50      159.15     13.36 o 
   9   7  -4       12.91       22.09      9.29 o 
  10   7  -4      170.77      180.04     12.40 o 
   0   8  -4     1169.48     1051.06     13.57 o 
   1   8  -4      153.90      173.03      4.86 o 
   2   8  -4      819.96      766.63      7.85 o 
   3   8  -4      533.95      545.35      7.17 o 
   4   8  -4      919.44      896.62      9.88 o 
   5   8  -4      126.34      122.94      6.88 o 
   6   8  -4      210.13      222.19      8.38 o 
   7   8  -4      663.94      638.31     20.04 o 
   8   8  -4      172.85      164.73     13.23 o 
   9   8  -4       33.61       40.48      9.81 o 
  10   8  -4      194.75      220.52     13.75 o 
   1   9  -4      171.53      189.87      5.47 o 
   2   9  -4      772.63      730.54      8.25 o 
   3   9  -4      236.51      244.73      5.73 o 
   4   9  -4      177.72      174.58      5.40 o 
   5   9  -4      268.26      257.80      8.89 o 
   6   9  -4     1005.39      965.30     15.06 o 
   7   9  -4      246.24      232.32     14.53 o 
   8   9  -4      765.13      751.43     22.89 o 
   9   9  -4      268.82      268.85     13.89 o 
  10   9  -4      419.67      476.52     17.51 o 
   0  10  -4      953.31      885.34     14.37 o 
   1  10  -4     1485.44     1452.02     11.71 o 
   2  10  -4      619.25      615.63      8.99 o 
   3  10  -4      534.71      520.94      7.91 o 
   4  10  -4      481.51      461.04      7.86 o 
   5  10  -4        3.81        0.82      5.40 o 
   6  10  -4      211.95      241.52      9.38 o 
   7  10  -4      126.11      112.76      9.29 o 
   8  10  -4       82.31       77.01     14.66 o 
   9  10  -4      144.51      147.24     12.08 o 
   1  11  -4       12.79       18.75      4.20 o 
   2  11  -4      410.37      419.66      8.85 o 
   3  11  -4       44.14       41.49      4.52 o 
   4  11  -4       65.58       60.74      4.91 o 
   5  11  -4      135.15      138.37      7.31 o 
   6  11  -4      405.11      405.40     10.43 o 
   7  11  -4      125.69      125.66      8.91 o 
   8  11  -4      388.33      429.66     19.44 o 
   9  11  -4       22.19       25.87      9.85 o 
   0  12  -4     1736.25     1614.92     20.95 o 
   1  12  -4       52.96       60.18      4.94 o 
   2  12  -4     1246.08     1247.70     14.62 o 
   3  12  -4      443.30      424.18      8.13 o 
   4  12  -4     1228.16     1216.55     12.83 o 
   5  12  -4       74.48       69.49      6.69 o 
   6  12  -4      620.60      620.79     12.65 o 
   7  12  -4      109.11      113.13      8.14 o 
   8  12  -4       85.36       80.37     13.11 o 
   1  13  -4      141.63      146.75      6.08 o 
   2  13  -4      811.10      787.90     11.45 o 
   3  13  -4      225.60      206.87      7.30 o 
   4  13  -4      143.31      133.12      6.12 o 
   5  13  -4      399.28      414.12     10.82 o 
   6  13  -4      364.28      371.22     10.99 o 
   7  13  -4      171.20      179.12      9.07 o 
   8  13  -4      279.40      294.89     14.81 o 
   0  14  -4     1197.10     1192.69     17.45 o 
   1  14  -4      485.43      492.99      9.22 o 
   2  14  -4      923.35      926.28     12.87 o 
   3  14  -4      520.19      496.02     10.02 o 
   4  14  -4      315.28      308.68      8.14 o 
   5  14  -4      286.95      272.83      9.84 o 
   6  14  -4       84.47       87.91      7.67 o 
   7  14  -4      219.47      220.80     10.06 o 
   1  15  -4       14.44       13.98      5.00 o 
   2  15  -4      269.18      260.72      8.53 o 
   3  15  -4        4.92        2.04      5.38 o 
   4  15  -4        7.76        9.65      5.57 o 
   5  15  -4       64.85       71.19      7.37 o 
   6  15  -4       26.74       30.20      7.00 o 
   7  15  -4      100.07       93.76      8.38 o 
   0  16  -4     1357.54     1354.61     19.95 o 
   1  16  -4       55.31       64.91      6.15 o 
   2  16  -4     1276.46     1257.43     16.67 o 
   3  16  -4       77.99       72.67      6.59 o 
   4  16  -4       83.91       86.62      8.38 o 
   5  16  -4       18.90       22.40      7.91 o 
   6  16  -4      244.06      236.06     10.22 o 
   1  17  -4      178.04      166.12      7.65 o 
   2  17  -4      365.65      367.69      9.66 o 
   3  17  -4      188.58      182.17      8.28 o 
   4  17  -4       55.60       48.44      8.56 o 
   5  17  -4       20.36       19.57      7.78 o 
   0  18  -4     1021.28     1060.82     19.61 o 
   1  18  -4      156.42      156.69      7.32 o 
   2  18  -4      506.77      512.55     11.15 o 
   3  18  -4       52.68       50.16      6.71 o 
   2   0  -3     4144.09     4034.76     10.39 o 
   4   0  -3     2966.86     3174.21     18.57 o 
   6   0  -3      969.66      975.13     12.20 o 
   8   0  -3     1051.90     1039.46     15.13 o 
  10   0  -3      514.60      500.10     20.30 o 
   0   1  -3       99.80      103.11      4.28 o 
   1   1  -3     1465.58     1461.29     11.72 o 
   2   1  -3     1684.20     1648.25      6.02 o 
   3   1  -3       23.41       23.86      1.78 o 
   4   1  -3      155.76      133.83      3.22 o 
   5   1  -3      220.05      227.44      4.57 o 
   6   1  -3     1034.35     1031.24      8.88 o 
   7   1  -3       68.00       59.17      4.10 o 
   8   1  -3      737.07      713.74      9.16 o 
   9   1  -3      170.29      175.09      7.26 o 
  10   1  -3       17.06       12.82      7.86 o 
  11   1  -3      174.15      163.71     10.54 o 
   1   2  -3      974.91      980.69      6.30 o 
   2   2  -3      727.78      725.54      4.69 o 
   3   2  -3      819.40      869.75      6.21 o 
   4   2  -3     2060.11     2128.11     11.33 o 
   5   2  -3      569.36      546.14      5.94 o 
   6   2  -3      293.68      297.51      5.34 o 
   7   2  -3      537.29      525.92      6.99 o 
   8   2  -3      434.91      406.39      6.97 o 
   9   2  -3      266.00      255.92      7.39 o 
  10   2  -3      281.54      276.57     11.78 o 
  11   2  -3       65.19       61.64      9.07 o 
   0   3  -3    19825.73    19370.62     99.11 o 
   1   3  -3     1514.46     1534.11      7.77 o 
   2   3  -3     3775.58     3850.27     11.79 o 
   3   3  -3      412.91      401.97      4.50 o 
   4   3  -3     1000.00     1018.10      7.59 o 
   5   3  -3      460.54      473.55      6.17 o 
   6   3  -3      782.37      788.23      8.51 o 
   7   3  -3       79.81       83.14      4.23 o 
   8   3  -3      267.33      254.20      6.08 o 
   9   3  -3      108.28      107.08      6.01 o 
  10   3  -3        0.20        0.00      7.64 o 
  11   3  -3      109.18       92.84      8.84 o 
   1   4  -3      613.29      619.16      5.43 o 
   2   4  -3      514.77      516.26      4.50 o 
   3   4  -3     2193.17     2357.46     11.08 o 
   4   4  -3      322.54      311.76      4.55 o 
   5   4  -3      200.24      203.62      4.43 o 
   6   4  -3      466.40      451.13      6.58 o 
   7   4  -3      423.32      393.62      6.87 o 
   8   4  -3      638.97      619.31      8.42 o 
   9   4  -3      143.25      135.91      6.54 o 
  10   4  -3      336.20      316.12     10.74 o 
  11   4  -3       15.02        9.56      7.20 o 
   0   5  -3      736.79      660.70      8.51 o 
   1   5  -3      113.46      110.10      3.03 o 
   2   5  -3     3132.20     3166.86     10.40 o 
   3   5  -3      240.33      240.36      3.59 o 
   4   5  -3     4495.81     4676.34     16.81 o 
   5   5  -3      416.22      408.30      6.18 o 
   6   5  -3      419.71      425.83      6.61 o 
   7   5  -3     1060.46     1051.99     10.30 o 
   8   5  -3      139.41      146.98      5.29 o 
   9   5  -3       96.71       92.96      6.08 o 
  10   5  -3       22.76       18.35      7.04 o 
  11   5  -3      152.12      152.68      9.71 o 
   1   6  -3      963.95     1070.46      7.80 o 
   2   6  -3      168.90      176.52      3.21 o 
   3   6  -3     1020.47     1072.01      7.14 o 
   4   6  -3        5.23        2.03      2.78 o 
   5   6  -3      240.38      251.09      5.40 o 
   6   6  -3      873.33      802.21      9.15 o 
   7   6  -3      421.64      376.21      7.38 o 
   8   6  -3      376.58      372.87      7.49 o 
   9   6  -3      230.03      225.34      8.11 o 
  10   6  -3      223.34      244.30     13.47 o 
  11   6  -3       82.76       94.90     12.13 o 
   0   7  -3      576.42      491.15      9.08 o 
   1   7  -3      535.45      571.96      6.42 o 
   2   7  -3      269.23      322.12      5.13 o 
   3   7  -3       33.85       36.56      3.05 o 
   4   7  -3      333.88      293.60      6.01 o 
   5   7  -3      319.39      319.24      6.82 o 
   6   7  -3      374.95      365.11      7.62 o 
   7   7  -3       99.30      107.39      5.70 o 
   8   7  -3      254.55      250.86      7.24 o 
   9   7  -3       61.19       56.95      6.80 o 
  10   7  -3       81.02       81.95     10.31 o 
   1   8  -3      710.32      770.24      7.68 o 
   2   8  -3      131.63      133.72      4.25 o 
   3   8  -3      549.86      549.68      6.49 o 
   4   8  -3      208.29      192.33      5.64 o 
   5   8  -3      229.98      243.18      6.51 o 
   6   8  -3      162.93      144.10      6.08 o 
   7   8  -3       28.50       28.47      4.94 o 
   8   8  -3      315.05      308.69      8.00 o 
   9   8  -3       99.75       92.68      7.73 o 
  10   8  -3      496.89      550.74     18.00 o 
   0   9  -3     1585.64     1592.39     17.39 o 
   1   9  -3     1588.18     1559.63     11.27 o 
   2   9  -3     1130.63     1109.84      9.26 o 
   3   9  -3      106.29       92.37      4.02 o 
   4   9  -3      606.11      601.24      8.31 o 
   5   9  -3      300.86      311.59      7.43 o 
   6   9  -3      351.39      364.71      8.20 o 
   7   9  -3      241.94      231.70      7.53 o 
   8   9  -3       71.61       70.83      7.67 o 
   9   9  -3      143.44      124.58      8.31 o 
  10   9  -3       19.59       17.44      9.57 o 
   1  10  -3      525.25      533.70      7.61 o 
   2  10  -3      160.15      148.48      4.88 o 
   3  10  -3      472.82      465.47      6.96 o 
   4  10  -3      306.23      292.70      6.73 o 
   5  10  -3       77.13       77.31      5.13 o 
   6  10  -3     1093.94     1027.69     12.74 o 
   7  10  -3      175.48      190.13      7.27 o 
   8  10  -3     1017.16     1006.28     17.49 o 
   9  10  -3      262.45      248.39      9.90 o 
  10  10  -3      362.69      383.40     16.17 o 
   0  11  -3      650.53      636.96     13.21 o 
   1  11  -3     1290.33     1287.64     11.65 o 
   2  11  -3     1174.57     1103.21     11.02 o 
   3  11  -3      283.07      280.95      6.79 o 
   4  11  -3      195.48      199.87      6.27 o 
   5  11  -3      386.59      381.86      8.10 o 
   6  11  -3      665.58      663.90     10.27 o 
   7  11  -3       99.74       93.91      6.46 o 
   8  11  -3      486.00      476.63     13.58 o 
   9  11  -3       39.86       39.29      7.10 o 
   1  12  -3      614.62      598.05      8.92 o 
   2  12  -3       18.66       20.30      4.62 o 
   3  12  -3       74.61       67.34      5.15 o 
   4  12  -3      891.98      878.54     11.14 o 
   5  12  -3      103.62      112.98      6.06 o 
   6  12  -3      516.51      493.32      9.50 o 
   7  12  -3       38.54       35.24      5.67 o 
   8  12  -3      296.70      316.60     12.00 o 
   9  12  -3       58.74       61.94      7.72 o 
   0  13  -3      968.10      947.82     15.08 o 
   1  13  -3     1766.73     1743.50     14.79 o 
   2  13  -3      132.84      133.02      5.98 o 
   3  13  -3      303.32      310.55      8.22 o 
   4  13  -3      147.93      147.45      6.38 o 
   5  13  -3      151.16      151.94      6.70 o 
   6  13  -3      116.64      111.26      6.41 o 
   7  13  -3      558.91      543.71     10.70 o 
   8  13  -3        0.02        0.93      7.12 o 
   1  14  -3      216.55      232.76      6.75 o 
   2  14  -3      561.04      541.05      9.48 o 
   3  14  -3      203.77      189.49      7.37 o 
   4  14  -3      151.30      146.36      6.55 o 
   5  14  -3      201.69      197.51      7.33 o 
   6  14  -3      206.75      200.11      7.67 o 
   7  14  -3      290.77      277.66      8.76 o 
   8  14  -3      330.08      364.57     12.13 o 
   0  15  -3      531.09      522.32     12.96 o 
   1  15  -3       92.88       86.08      5.62 o 
   2  15  -3      621.09      630.80      9.87 o 
   3  15  -3       59.38       52.75      6.06 o 
   4  15  -3      351.25      359.69      9.57 o 
   5  15  -3       31.98       27.57      5.86 o 
   6  15  -3      274.46      265.16      8.50 o 
   7  15  -3      142.10      149.59      9.29 o 
   1  16  -3        0.53        0.61      4.82 o 
   2  16  -3       37.27       42.60      5.56 o 
   3  16  -3        2.80        1.69      5.58 o 
   4  16  -3       38.87       40.64      6.27 o 
   5  16  -3      138.71      128.48      7.26 o 
   6  16  -3      520.76      545.47     11.29 o 
   0  17  -3      771.18      788.80     14.88 o 
   1  17  -3       55.43       54.31      5.53 o 
   2  17  -3      448.19      446.66      9.58 o 
   3  17  -3       86.27       77.31      6.54 o 
   4  17  -3      107.25      106.46      7.29 o 
   5  17  -3       58.44       55.97      6.97 o 
   1  18  -3       41.45       39.60      5.54 o 
   2  18  -3      122.59      129.33      7.33 o 
   3  18  -3        0.10        0.46      6.11 o 
   4  18  -3      111.72      103.87      7.58 o 
   0  19  -3     1095.22     1163.82     19.11 o 
   1  19  -3       97.67       94.52      6.25 o 
   2  19  -3      559.43      597.71     10.86 o 
   2   0  -2      106.97      121.90      3.28 o 
   4   0  -2     1719.73     1807.56     14.77 o 
   6   0  -2      944.08      946.32     12.17 o 
   8   0  -2      255.03      254.75      9.26 o 
  10   0  -2       94.75       92.79      8.51 o 
   1   1  -2       28.62       22.07      3.13 o 
   2   1  -2     2956.62     2981.10     10.61 o 
   3   1  -2     1995.46     2042.24      9.33 o 
   4   1  -2      453.65      462.54      5.24 o 
   5   1  -2     2191.20     2273.66     11.51 o 
   6   1  -2      870.59      843.42      8.18 o 
   7   1  -2      105.81      109.03      4.83 o 
   8   1  -2     1480.83     1439.07     12.52 o 
   9   1  -2      186.67      173.44      6.25 o 
  10   1  -2     1115.47     1119.91     12.80 o 
  11   1  -2      162.57      161.26      6.80 o 
   0   2  -2    21916.73    21570.09     26.03 o 
   1   2  -2    10775.05    10849.24     21.07 o 
   2   2  -2     2266.74     2133.22      8.27 o 
   3   2  -2     1770.51     1794.22      8.47 o 
   4   2  -2       72.68       84.78      2.53 o 
   5   2  -2      864.06      930.99      7.61 o 
   6   2  -2      179.29      146.69      4.45 o 
   7   2  -2       97.83       94.92      4.74 o 
   8   2  -2      776.78      781.63      9.68 o 
   9   2  -2      257.66      255.37      6.60 o 
  10   2  -2       14.80        8.13      4.53 o 
  11   2  -2       85.89       76.98      5.62 o 
   1   3  -2     2471.80     2516.52      9.83 o 
   2   3  -2      512.73      523.17      4.40 o 
   3   3  -2     3307.22     3421.31     10.71 o 
   4   3  -2     1069.32     1095.58      6.69 o 
   5   3  -2      837.82      919.97      6.91 o 
   6   3  -2      442.75      431.97      6.01 o 
   7   3  -2      602.77      599.21      7.57 o 
   8   3  -2     1063.71     1032.77     10.26 o 
   9   3  -2     1302.56     1309.32     12.22 o 
  10   3  -2     1064.25     1075.66     11.34 o 
  11   3  -2      160.68      148.03      6.05 o 
   0   4  -2    10609.99    10525.33     28.26 o 
   1   4  -2     1513.56     1523.56      7.60 o 
   2   4  -2      870.83      884.37      5.31 o 
   3   4  -2      237.78      238.51      3.45 o 
   4   4  -2      244.75      247.72      3.78 o 
   5   4  -2       63.23       65.79      2.99 o 
   6   4  -2      319.98      310.93      5.81 o 
   7   4  -2      291.02      271.84      5.91 o 
   8   4  -2        1.46        3.32      4.13 o 
   9   4  -2      484.46      489.32      8.36 o 
  10   4  -2       15.19       16.83      4.84 o 
  11   4  -2       17.07       13.50      4.91 o 
   1   5  -2     2366.61     2461.40     10.46 o 
   2   5  -2      277.58      291.65      3.60 o 
   3   5  -2     2578.38     2741.68     10.70 o 
   4   5  -2     1196.31     1194.40      7.54 o 
   5   5  -2      169.43      196.85      4.27 o 
   6   5  -2      210.61      203.07      5.24 o 
   7   5  -2      597.76      569.78      7.71 o 
   8   5  -2      855.27      861.00      9.76 o 
   9   5  -2      443.01      440.12      8.04 o 
  10   5  -2      238.98      245.39      7.14 o 
  11   5  -2      124.67      125.56      6.23 o 
   0   6  -2     3301.35     3235.68     22.23 o 
   1   6  -2     1311.78     1305.39      7.84 o 
   2   6  -2     3830.65     3849.60     11.57 o 
   3   6  -2      755.67      789.84      6.33 o 
   4   6  -2     1016.20     1053.78      7.86 o 
   5   6  -2      706.48      735.23      8.16 o 
   6   6  -2      151.20      154.95      5.34 o 
   7   6  -2      654.19      632.96      8.66 o 
   8   6  -2      304.53      310.98      7.16 o 
   9   6  -2      112.74      114.74      5.83 o 
  10   6  -2      310.03      310.12      8.12 o 
  11   6  -2      311.37      308.83      8.57 o 
   1   7  -2     1682.93     1669.12      9.50 o 
   2   7  -2      855.06      881.91      6.38 o 
   3   7  -2     1099.99     1144.26      7.87 o 
   4   7  -2      598.99      566.39      6.30 o 
   5   7  -2      170.11      181.11      5.16 o 
   6   7  -2      796.27      797.23      9.50 o 
   7   7  -2       12.65       13.90      4.27 o 
   8   7  -2      602.52      598.12      9.14 o 
   9   7  -2       86.48       75.49      5.55 o 
  10   7  -2      222.46      222.05      7.92 o 
  11   7  -2       47.82       52.22      7.76 o 
   0   8  -2     3232.15     3138.31     22.31 o 
   1   8  -2     1339.70     1321.24      9.70 o 
   2   8  -2     1961.60     1849.25     10.91 o 
   3   8  -2      127.00      136.96      4.09 o 
   4   8  -2     1922.43     1937.50     12.67 o 
   5   8  -2      170.69      185.78      6.01 o 
   6   8  -2     1321.34     1333.25     13.43 o 
   7   8  -2      523.32      503.53      9.57 o 
   8   8  -2       45.89       47.96      5.40 o 
   9   8  -2        2.32        0.00      4.98 o 
  10   8  -2      107.83      118.65      6.81 o 
   1   9  -2      283.46      281.94      5.62 o 
   2   9  -2       37.20       34.67      3.44 o 
   3   9  -2      110.81      115.72      4.30 o 
   4   9  -2      104.18      113.25      4.52 o 
   5   9  -2        5.74        7.91      4.47 o 
   6   9  -2      187.94      182.03      6.80 o 
   7   9  -2       72.69       75.32      5.85 o 
   8   9  -2      160.68      169.95      6.84 o 
   9   9  -2      141.09      137.71      7.01 o 
  10   9  -2       33.14       36.50      5.93 o 
   0  10  -2      790.28      754.24     11.45 o 
   1  10  -2      536.14      531.86      7.57 o 
   2  10  -2     2206.43     2287.37     13.59 o 
   3  10  -2      264.60      266.31      5.43 o 
   4  10  -2     1731.52     1756.65     12.65 o 
   5  10  -2      442.73      430.74      8.15 o 
   6  10  -2       43.20       46.70      5.56 o 
   7  10  -2      369.60      362.37      8.90 o 
   8  10  -2      178.75      164.98      7.16 o 
   9  10  -2       94.66       91.33      6.66 o 
  10  10  -2       27.07       31.20      5.89 o 
   1  11  -2       39.29       38.55      4.35 o 
   2  11  -2      811.45      788.00      9.52 o 
   3  11  -2       20.38       19.83      3.80 o 
   4  11  -2      752.50      725.69      9.04 o 
   5  11  -2       51.73       54.12      5.19 o 
   6  11  -2     2704.45     2667.04     19.08 o 
   7  11  -2      201.48      210.67      7.75 o 
   8  11  -2      992.24      987.33     13.34 o 
   9  11  -2      187.92      180.87      7.69 o 
   0  12  -2      285.15      265.51      8.96 o 
   1  12  -2      207.97      205.14      6.26 o 
   2  12  -2      325.24      329.69      6.85 o 
   3  12  -2       76.77       81.61      4.66 o 
   4  12  -2      671.05      627.11      9.76 o 
   5  12  -2      288.27      273.98      7.55 o 
   6  12  -2      206.24      218.31      7.29 o 
   7  12  -2      125.80      121.79      6.61 o 
   8  12  -2      112.98      120.36      6.95 o 
   9  12  -2       10.56        9.66      5.79 o 
   1  13  -2       67.93       68.06      5.13 o 
   2  13  -2      665.10      633.14      9.08 o 
   3  13  -2       83.66       79.37      5.13 o 
   4  13  -2      583.27      556.74      9.61 o 
   5  13  -2      134.66      140.11      6.46 o 
   6  13  -2      184.38      180.31      7.31 o 
   7  13  -2       10.67       10.57      5.43 o 
   8  13  -2      220.98      230.96      7.83 o 
   9  13  -2        9.66        8.79      5.59 o 
   0  14  -2      460.75      437.21     11.70 o 
   1  14  -2      244.51      244.94      6.51 o 
   2  14  -2      216.56      208.84      6.59 o 
   3  14  -2        5.60        4.41      4.74 o 
   4  14  -2      160.30      158.96      6.64 o 
   5  14  -2      337.69      338.46      8.63 o 
   6  14  -2      193.21      194.71      7.54 o 
   7  14  -2      487.45      477.36     10.47 o 
   8  14  -2       67.20       78.06      6.30 o 
   1  15  -2      404.20      400.89      7.86 o 
   2  15  -2       76.02       69.58      5.25 o 
   3  15  -2      150.47      150.94      6.68 o 
   4  15  -2      300.26      297.98      9.06 o 
   5  15  -2      181.47      186.57      7.61 o 
   6  15  -2      254.24      255.58      8.50 o 
   7  15  -2      144.60      126.84      7.39 o 
   0  16  -2      480.64      476.58     11.88 o 
   1  16  -2       48.80       54.67      5.20 o 
   2  16  -2      399.96      389.96      7.77 o 
   3  16  -2       32.92       33.40      5.37 o 
   4  16  -2      283.31      302.42      9.56 o 
   5  16  -2       22.57       21.96      5.89 o 
   6  16  -2      859.84      900.00     13.09 o 
   7  16  -2       42.48       39.54      6.16 o 
   1  17  -2      149.83      151.50      6.29 o 
   2  17  -2       43.04       40.53      5.09 o 
   3  17  -2       51.86       52.62      5.88 o 
   4  17  -2      182.92      177.85      7.87 o 
   5  17  -2        0.39        0.91      6.07 o 
   6  17  -2       83.42       84.10      6.57 o 
   0  18  -2      254.46      265.42     10.74 o 
   1  18  -2       18.13       17.33      5.19 o 
   2  18  -2      127.37      124.87      6.24 o 
   3  18  -2      102.06       97.49      6.75 o 
   4  18  -2       32.31       36.21      6.15 o 
   1  19  -2        5.72        5.28      5.09 o 
   2  19  -2      326.75      314.89      8.30 o 
   3  19  -2       80.48       71.94      6.63 o 
   2   0  -1      554.15      531.19      5.85 o 
   4   0  -1     1149.95     1191.09     10.75 o 
   6   0  -1      237.27      262.10      7.56 o 
   8   0  -1     1821.40     1723.52     23.00 o 
  10   0  -1     1328.08     1306.59     19.63 o 
  12   0  -1      152.47      159.45      9.50 o 
   1   1  -1       41.28       38.34      3.21 o 
   2   1  -1     7206.82     7016.34     42.34 o 
   3   1  -1     6058.60     6147.60     13.63 o 
   4   1  -1     3000.00     3258.45     12.23 o 
   5   1  -1     2071.18     2166.71     11.39 o 
   6   1  -1      439.92      453.43      6.44 o 
   7   1  -1      160.00      171.74      5.28 o 
   8   1  -1      395.30      380.73      7.45 o 
   9   1  -1        8.60        7.88      4.47 o 
  10   1  -1      151.35      149.16      6.27 o 
  11   1  -1       41.22       37.34      5.30 o 
  12   1  -1       43.34       42.42      5.67 o 
   1   2  -1      431.46      446.82      3.39 o 
   2   2  -1      668.00      720.12      4.60 o 
   3   2  -1     1715.99     1725.44      7.19 o 
   4   2  -1       85.21       86.79      2.75 o 
   5   2  -1      197.47      201.57      3.99 o 
   6   2  -1      156.52      133.75      4.40 o 
   7   2  -1     1157.48     1120.00     10.36 o 
   8   2  -1     1447.33     1442.03     12.64 o 
   9   2  -1      576.39      543.99      8.46 o 
  10   2  -1     1124.78     1091.23     12.02 o 
  11   2  -1       73.29       62.22      5.78 o 
  12   2  -1      522.59      553.60      9.46 o 
   0   3  -1    15682.90    15124.71     35.81 o 
   1   3  -1    16130.07    16082.06     26.34 o 
   2   3  -1     6722.06     6665.18     14.00 o 
   3   3  -1      747.78      805.64      5.35 o 
   4   3  -1      484.88      446.69      4.52 o 
   5   3  -1       89.04      104.60      3.15 o 
   6   3  -1       67.12       71.22      3.16 o 
   7   3  -1      237.84      210.55      5.04 o 
   8   3  -1      212.77      217.95      5.64 o 
   9   3  -1      347.69      336.60      7.21 o 
  10   3  -1       24.39       22.60      4.56 o 
  11   3  -1      190.90      178.73      6.57 o 
   1   4  -1     3413.38     3491.94     10.26 o 
   2   4  -1      225.22      230.14      3.23 o 
   3   4  -1      681.81      702.28      4.97 o 
   4   4  -1      401.23      410.45      4.38 o 
   5   4  -1       21.09       21.38      2.47 o 
   6   4  -1      705.56      676.65      6.17 o 
   7   4  -1      170.97      174.17      4.61 o 
   8   4  -1      850.37      817.04      8.98 o 
   9   4  -1      172.76      168.57      5.70 o 
  10   4  -1      752.26      761.67     10.01 o 
  11   4  -1       20.41       18.54      4.85 o 
   0   5  -1    16201.05    15993.67     42.12 o 
   1   5  -1     1783.11     1811.17      8.37 o 
   2   5  -1      950.87      908.41      5.94 o 
   3   5  -1      619.83      626.43      4.48 o 
   4   5  -1      929.14      894.13      5.67 o 
   5   5  -1      369.48      366.09      4.98 o 
   6   5  -1      384.81      381.37      5.44 o 
   7   5  -1      441.34      452.10      7.12 o 
   8   5  -1      243.90      240.62      6.32 o 
   9   5  -1      153.60      147.10      5.88 o 
  10   5  -1       24.15       21.03      4.81 o 
  11   5  -1      129.04      133.29      6.54 o 
   1   6  -1       72.75       66.22      2.92 o 
   2   6  -1       54.77       60.22      2.35 o 
   3   6  -1     1041.64     1083.12      6.26 o 
   4   6  -1      272.70      243.51      3.56 o 
   5   6  -1      424.75      428.42      6.03 o 
   6   6  -1     1588.75     1573.01     10.88 o 
   7   6  -1      329.63      311.17      6.75 o 
   8   6  -1      679.19      676.59      9.62 o 
   9   6  -1      597.40      595.70      9.64 o 
  10   6  -1      699.82      709.37     11.08 o 
  11   6  -1       10.08        5.58      5.39 o 
   0   7  -1      622.88      596.83      8.44 o 
   1   7  -1     1300.37     1311.80      8.46 o 
   2   7  -1     1834.72     1904.54      8.67 o 
   3   7  -1     2185.33     2299.03     10.38 o 
   4   7  -1     2376.21     2370.09     11.05 o 
   5   7  -1       72.32       62.32      3.78 o 
   6   7  -1      541.07      543.39      7.13 o 
   7   7  -1      369.30      351.80      7.17 o 
   8   7  -1      870.72      865.03     10.73 o 
   9   7  -1        7.79        7.26      4.81 o 
  10   7  -1       59.21       54.22      5.78 o 
  11   7  -1       24.83       23.18      5.47 o 
   1   8  -1       82.69      101.68      3.95 o 
   2   8  -1       92.55       86.47      2.89 o 
   3   8  -1      297.91      279.98      4.28 o 
   4   8  -1     1093.63     1064.93      8.84 o 
   5   8  -1      273.07      273.60      5.62 o 
   6   8  -1     2529.29     2471.78     15.29 o 
   7   8  -1       33.54       30.65      4.61 o 
   8   8  -1     1564.88     1542.86     14.02 o 
   9   8  -1        3.42        6.56      4.92 o 
  10   8  -1      317.74      298.98      8.92 o 
  11   8  -1       25.77       23.67      6.19 o 
   0   9  -1      625.00      766.67     10.80 o 
   1   9  -1      745.47      839.80      8.50 o 
   2   9  -1      697.94      683.84      6.97 o 
   3   9  -1      973.31     1007.53      8.38 o 
   4   9  -1     1883.13     1867.43     12.50 o 
   5   9  -1       69.33       72.66      4.74 o 
   6   9  -1      410.74      385.60      8.56 o 
   7   9  -1      326.07      321.45      7.90 o 
   8   9  -1        1.23        2.49      4.96 o 
   9   9  -1       98.02      104.60      6.62 o 
  10   9  -1      111.50      118.62      6.95 o 
   1  10  -1       14.23       17.41      3.50 o 
   2  10  -1      272.88      247.65      5.20 o 
   3  10  -1       73.93       72.41      3.98 o 
   4  10  -1      832.39      779.65      8.95 o 
   5  10  -1      180.25      185.89      5.74 o 
   6  10  -1      256.82      255.51      7.84 o 
   7  10  -1       36.99       35.77      5.26 o 
   8  10  -1      195.69      186.66      7.24 o 
   9  10  -1      106.09      107.14      6.65 o 
  10  10  -1       10.53       13.83      5.83 o 
   0  11  -1       16.74       18.54      5.50 o 
   1  11  -1      113.60      121.74      4.58 o 
   2  11  -1      586.10      593.20      7.94 o 
   3  11  -1       22.74       20.86      3.84 o 
   4  11  -1      829.77      826.23      9.62 o 
   5  11  -1      190.89      181.70      6.01 o 
   6  11  -1      823.37      798.67     11.18 o 
   7  11  -1       84.21       82.56      5.93 o 
   8  11  -1      148.31      152.88      6.98 o 
   9  11  -1       50.85       59.71      6.14 o 
  10  11  -1       24.25       26.66      6.07 o 
   1  12  -1       37.70       36.56      4.32 o 
   2  12  -1       43.49       38.04      4.50 o 
   3  12  -1        4.80        2.84      3.82 o 
   4  12  -1      293.36      267.92      6.68 o 
   5  12  -1      363.97      358.71      7.52 o 
   6  12  -1      245.01      228.35      7.42 o 
   7  12  -1      287.66      286.74      7.78 o 
   8  12  -1       33.12       34.06      5.53 o 
   9  12  -1       95.02       90.24      6.90 o 
   0  13  -1      619.15      633.48     11.54 o 
   1  13  -1       57.74       53.23      4.49 o 
   2  13  -1     1016.11      979.81      9.73 o 
   3  13  -1       93.32       95.97      5.02 o 
   4  13  -1      564.03      582.31      9.05 o 
   5  13  -1       26.27       31.94      5.38 o 
   6  13  -1      268.25      268.25      8.09 o 
   7  13  -1      212.93      217.39      7.05 o 
   8  13  -1      137.29      152.08      6.58 o 
   9  13  -1        1.58        0.25      5.64 o 
   1  14  -1       78.70       84.49      5.03 o 
   2  14  -1      628.54      633.14      8.54 o 
   3  14  -1      110.74      103.94      5.18 o 
   4  14  -1      857.97      828.31     10.34 o 
   5  14  -1       44.97       43.16      5.38 o 
   6  14  -1      636.40      614.74     10.60 o 
   7  14  -1      263.34      262.13      8.21 o 
   8  14  -1       96.57      105.67      6.76 o 
   0  15  -1      647.53      662.19     12.78 o 
   1  15  -1      295.17      305.54      6.91 o 
   2  15  -1      235.64      246.88      6.60 o 
   3  15  -1       58.61       51.27      4.86 o 
   4  15  -1      348.80      338.50      8.18 o 
   5  15  -1      153.38      154.85      6.87 o 
   6  15  -1      132.53      143.65      7.04 o 
   7  15  -1       21.26       27.84      5.88 o 
   1  16  -1       57.95       62.03      5.26 o 
   2  16  -1     1221.19     1210.20     12.08 o 
   3  16  -1       23.43       22.03      4.75 o 
   4  16  -1      677.46      644.54     10.15 o 
   5  16  -1       17.73       24.15      5.89 o 
   6  16  -1      178.78      177.26      7.55 o 
   7  16  -1       17.40       13.58      5.74 o 
   0  17  -1      742.90      743.26     14.44 o 
   1  17  -1      196.77      193.29      6.61 o 
   2  17  -1      489.96      508.57      9.05 o 
   3  17  -1       37.05       33.76      5.00 o 
   4  17  -1      205.54      219.48      7.36 o 
   5  17  -1      170.74      181.98      8.09 o 
   6  17  -1      194.51      214.98      8.30 o 
   1  18  -1       95.79      101.41      5.89 o 
   2  18  -1      442.57      456.03      8.51 o 
   3  18  -1       68.87       64.34      5.52 o 
   4  18  -1       62.53       66.24      6.23 o 
   5  18  -1       14.42       12.49      5.73 o 
   0  19  -1      322.07      328.94     11.43 o 
   1  19  -1        8.37       12.78      5.07 o 
   2  19  -1      225.08      239.97      7.25 o 
   3  19  -1       56.47       63.18      5.84 o 
   2   0   0    61153.03    57765.68    117.66 o 
   4   0   0      586.76      489.07      7.46 o 
   6   0   0       80.11       52.52      5.20 o 
   8   0   0       40.27       39.05      6.55 o 
  10   0   0       21.38       22.79      6.63 o 
  12   0   0        0.04        0.00      7.24 o 
   2   1   0        3.08        3.89      1.49 o 
   3   1   0      448.47      422.70      4.12 o 
   4   1   0      199.10      181.97      3.45 o 
   5   1   0       61.80       59.82      3.30 o 
   6   1   0      109.44      102.30      4.10 o 
   7   1   0      192.20      191.24      5.19 o 
   8   1   0      193.93      171.19      5.57 o 
   9   1   0      515.37      519.53      8.35 o 
  10   1   0     1474.37     1481.46     13.04 o 
  11   1   0        0.00        7.21      4.61 o 
  12   1   0      191.11      174.46      6.85 o 
   1   2   0     1378.43     1400.60      9.80 o 
   2   2   0     4301.28     4187.60     15.76 o 
   3   2   0     6293.50     6274.78     24.33 o 
   4   2   0      145.37      118.83      2.92 o 
   5   2   0     2429.99     2619.56     11.07 o 
   6   2   0      147.45      148.61      4.00 o 
   7   2   0      828.91      864.74      8.74 o 
   8   2   0       35.56       41.22      4.50 o 
   9   2   0       32.55       31.95      4.65 o 
  10   2   0        0.96        0.00      4.79 o 
  11   2   0        2.63        1.71      4.68 o 
  12   2   0       12.76       10.17      4.85 o 
   1   3   0        1.72        2.92      1.61 o 
   2   3   0      514.58      527.96      4.35 o 
   3   3   0      371.20      389.71      3.62 o 
   4   3   0     1253.94     1465.65      7.03 o 
   5   3   0     3151.34     3348.92     11.54 o 
   6   3   0       32.87       49.16      3.25 o 
   7   3   0        0.04        1.77      3.37 o 
   8   3   0      807.40      808.82      9.29 o 
   9   3   0       33.97       35.91      4.19 o 
  10   3   0      404.59      406.78      7.47 o 
  11   3   0       57.28       44.92      4.81 o 
   0   4   0        2.47       15.12      3.07 o 
   1   4   0     1259.05     1280.35      6.04 o 
   2   4   0     1856.55     1716.47      8.38 o 
   3   4   0       86.57      109.40      2.42 o 
   4   4   0        2.90        1.05      1.68 o 
   5   4   0      145.67      146.70      3.35 o 
   6   4   0       47.01       64.11      3.19 o 
   7   4   0     1234.04     1181.32      8.69 o 
   8   4   0        4.62        4.69      3.85 o 
   9   4   0      233.15      242.63      6.25 o 
  10   4   0        0.41        0.00      4.52 o 
  11   4   0      300.90      304.12      7.55 o 
   1   5   0       24.22       18.92      1.77 o 
   2   5   0      128.54      113.00      2.36 o 
   3   5   0      457.74      514.01      4.38 o 
   4   5   0      215.02      153.09      2.96 o 
   5   5   0      413.04      435.92      5.28 o 
   6   5   0      602.35      610.70      6.68 o 
   7   5   0      101.42      100.78      4.37 o 
   8   5   0     3503.38     3443.14     19.50 o 
   9   5   0      451.80      440.21      8.13 o 
  10   5   0     1196.96     1199.42     13.69 o 
  11   5   0        0.81        0.00      5.31 o 
   0   6   0      696.98      783.55      7.92 o 
   1   6   0     5999.04     6024.31     26.60 o 
   2   6   0      764.31      679.20      4.54 o 
   3   6   0      394.12      430.29      4.33 o 
   4   6   0     1436.86     1474.41      7.91 o 
   5   6   0      803.83      815.09      6.99 o 
   6   6   0     1102.66     1096.21      8.72 o 
   7   6   0      113.66      120.05      4.93 o 
   8   6   0      236.98      248.89      6.84 o 
   9   6   0        1.34        5.76      4.89 o 
  10   6   0        5.66        6.20      5.08 o 
  11   6   0        5.10        3.68      5.44 o 
   1   7   0       58.65       54.09      2.26 o 
   2   7   0      922.67      962.21      5.67 o 
   3   7   0      209.63      231.44      3.66 o 
   4   7   0        1.78        0.66      2.25 o 
   5   7   0      206.05      222.18      4.86 o 
   6   7   0     1304.08     1257.31     10.22 o 
   7   7   0      501.68      487.94      7.52 o 
   8   7   0     1432.36     1434.17     13.35 o 
   9   7   0      196.46      191.98      6.84 o 
  10   7   0      156.17      147.09      6.70 o 
  11   7   0        9.74       10.05      5.36 o 
   0   8   0      879.50      988.78     10.09 o 
   1   8   0        7.45       10.76      2.71 o 
   2   8   0      213.28      160.17      3.05 o 
   3   8   0     1500.71     1608.48      8.26 o 
   4   8   0      988.13      998.07      8.02 o 
   5   8   0       35.18       45.33      3.67 o 
   6   8   0      186.64      176.91      5.19 o 
   7   8   0       73.44       85.78      4.53 o 
   8   8   0        3.14        5.98      4.55 o 
   9   8   0       37.40       42.25      5.29 o 
  10   8   0       26.52       21.05      5.30 o 
  11   8   0        6.99        2.36      5.47 o 
   1   9   0     1201.23     1122.76      8.17 o 
   2   9   0       97.60      100.32      2.90 o 
   3   9   0      111.52      125.79      3.67 o 
   4   9   0     1997.42     1968.53     10.95 o 
   5   9   0      112.27      124.39      4.56 o 
   6   9   0     2712.32     2617.10     14.34 o 
   7   9   0      270.13      256.91      6.30 o 
   8   9   0       88.00       86.71      5.49 o 
   9   9   0       53.19       49.18      5.54 o 
  10   9   0      109.20      108.81      7.05 o 
   0  10   0       38.81       28.61      4.54 o 
   1  10   0      121.54      131.26      4.16 o 
   2  10   0       95.38      125.85      4.34 o 
   3  10   0       92.14      101.24      3.93 o 
   4  10   0     1019.04      930.29      8.54 o 
   5  10   0      685.00      701.99      8.09 o 
   6  10   0     1663.87     1639.94     12.76 o 
   7  10   0      887.39      874.48     10.97 o 
   8  10   0      180.59      178.37      7.16 o 
   9  10   0        6.74        3.56      5.57 o 
  10  10   0        0.34        7.51      6.12 o 
   1  11   0       31.83       32.42      3.74 o 
   2  11   0     1137.00     1113.05     10.13 o 
   3  11   0      225.81      240.71      5.16 o 
   4  11   0     1286.47     1259.05     10.99 o 
   5  11   0       46.88       48.91      4.31 o 
   6  11   0      226.80      212.44      5.79 o 
   7  11   0       24.46       30.54      5.01 o 
   8  11   0        6.85        3.08      5.38 o 
   9  11   0       18.06       12.52      5.73 o 
  10  11   0      282.37      310.48      9.54 o 
   0  12   0      303.62      273.67      8.23 o 
   1  12   0       66.28       74.95      4.45 o 
   2  12   0      654.09      700.01      8.12 o 
   3  12   0      253.37      261.73      5.54 o 
   4  12   0     1032.66     1032.37     10.54 o 
   5  12   0        9.14       11.02      4.19 o 
   6  12   0        2.28        5.55      4.18 o 
   7  12   0       63.58       65.69      5.36 o 
   8  12   0       13.31        9.44      5.18 o 
   9  12   0       64.48       72.32      6.74 o 
   1  13   0      178.13      179.63      5.54 o 
   2  13   0      325.29      302.40      6.44 o 
   3  13   0       50.66       50.11      4.33 o 
   4  13   0      654.30      635.92      8.99 o 
   5  13   0       60.55       65.50      5.09 o 
   6  13   0     1066.16     1033.71     11.69 o 
   7  13   0       93.18       86.00      6.11 o 
   8  13   0      195.82      198.42      7.54 o 
   9  13   0       66.66       70.93      6.76 o 
   0  14   0      549.07      540.04     11.44 o 
   1  14   0      109.00      111.09      5.27 o 
   2  14   0      845.10      856.30      9.65 o 
   3  14   0      936.59      910.03      9.53 o 
   4  14   0      417.62      409.82      8.39 o 
   5  14   0      112.95      131.00      5.94 o 
   6  14   0      169.62      179.55      7.20 o 
   7  14   0       30.55       33.67      5.69 o 
   8  14   0       41.04       51.54      6.08 o 
   1  15   0       33.88       46.87      4.96 o 
   2  15   0      468.91      468.03      8.04 o 
   3  15   0       29.37       23.37      4.23 o 
   4  15   0      588.95      563.46      9.40 o 
   5  15   0        0.89        0.14      4.89 o 
   6  15   0       43.43       41.71      5.62 o 
   7  15   0        6.98        6.28      5.49 o 
   8  15   0       62.57       69.34      6.22 o 
   0  16   0      217.05      219.53      9.21 o 
   1  16   0      966.17      946.08     10.82 o 
   2  16   0      230.91      238.78      6.80 o 
   3  16   0       15.79       11.05      4.54 o 
   4  16   0       56.31       56.21      5.52 o 
   5  16   0      174.32      173.73      6.92 o 
   6  16   0      124.70      129.63      6.99 o 
   7  16   0       20.00       10.88      5.70 o 
   1  17   0      212.27      246.78      7.23 o 
   2  17   0      258.89      270.41      6.95 o 
   3  17   0      128.02      135.54      6.14 o 
   4  17   0      170.09      169.17      6.80 o 
   5  17   0      112.96      109.28      6.37 o 
   6  17   0       67.83       66.20      6.60 o 
   0  18   0      120.93      118.62      8.58 o 
   1  18   0      185.54      153.28      6.51 o 
   2  18   0      339.40      341.86      7.64 o 
   3  18   0      177.62      159.43      6.63 o 
   4  18   0      309.16      314.44      8.41 o 
   5  18   0       24.72       21.18      6.25 o 
   1  19   0      129.24      135.49      6.54 o 
   2  19   0       58.44       56.00      5.40 o 
   3  19   0      187.33      178.41      6.93 o 
   0  20   0      400.60      397.94     12.90 o 
   1  20   0       30.56       28.55      6.85 o 
   2   0   1      542.78      528.80      4.57 o 
   4   0   1     1174.40     1218.47      9.93 o 
   6   0   1      239.60      264.41      6.84 o 
   8   0   1     1813.51     1720.34     17.34 o 
  10   0   1     1335.92     1316.30     17.59 o 
  12   0   1      149.69      159.79      9.33 o 
   1   1   1       41.18       39.24      2.00 o 
   2   1   1     7121.06     7059.53     28.23 o 
   3   1   1     6059.34     6191.74     12.16 o 
   4   1   1     2959.38     3201.70      9.89 o 
   5   1   1     2071.53     2156.37     12.87 o 
   6   1   1      430.53      445.79      6.11 o 
   7   1   1      159.89      169.31      4.82 o 
   8   1   1      389.70      379.78      6.79 o 
   9   1   1        8.62        7.51      4.22 o 
  10   1   1      152.51      144.28      5.88 o 
  11   1   1       41.34       36.13      5.08 o 
  12   1   1       41.22       40.95      5.39 o 
   1   2   1      431.77      453.08      2.68 o 
   2   2   1      675.08      741.73      3.71 o 
   3   2   1     1717.04     1723.95      6.10 o 
   4   2   1       92.48       91.73      2.32 o 
   5   2   1      197.29      197.09      3.56 o 
   6   2   1      164.64      140.16      4.03 o 
   7   2   1     1157.21     1123.20      9.30 o 
   8   2   1     1451.19     1434.41     11.96 o 
   9   2   1      576.97      550.75      8.19 o 
  10   2   1     1130.03     1116.14     11.68 o 
  11   2   1       73.26       63.72      5.19 o 
  12   2   1      528.50      551.19      9.03 o 
   0   3   1    15777.17    15558.31     23.37 o 
   1   3   1    16124.10    16190.46     25.81 o 
   2   3   1     6788.42     6786.10     23.50 o 
   3   3   1      747.18      805.93      4.54 o 
   4   3   1      482.86      443.44      3.75 o 
   5   3   1       88.94      102.32      2.61 o 
   6   3   1       65.42       64.01      3.32 o 
   7   3   1      238.03      214.98      4.87 o 
   8   3   1      216.11      221.63      5.37 o 
   9   3   1      347.48      335.99      6.86 o 
  10   3   1       24.40       20.53      4.27 o 
  11   3   1      190.52      181.82      6.08 o 
   1   4   1     3412.56     3504.19      7.74 o 
   2   4   1      231.12      238.53      2.87 o 
   3   4   1      682.09      705.20      4.64 o 
   4   4   1      389.57      393.53      3.87 o 
   5   4   1       21.02       19.37      2.13 o 
   6   4   1      707.51      670.50      5.97 o 
   7   4   1      171.16      175.45      4.53 o 
   8   4   1      876.39      850.60      8.30 o 
   9   4   1      172.93      171.51      5.13 o 
  10   4   1      758.39      754.53      9.13 o 
  11   4   1       20.47       19.38      4.58 o 
   0   5   1    16132.62    15871.25     80.47 o 
   1   5   1     1779.91     1831.26      6.49 o 
   2   5   1      948.68      910.55      4.68 o 
   3   5   1      619.99      635.46      4.66 o 
   4   5   1      941.95      910.79      5.88 o 
   5   5   1      369.59      364.84      4.78 o 
   6   5   1      378.29      376.24      5.34 o 
   7   5   1      442.21      449.72      6.35 o 
   8   5   1      240.07      237.51      5.62 o 
   9   5   1      153.67      151.72      6.01 o 
  10   5   1       23.64       18.63      4.87 o 
  11   5   1      128.98      134.79      6.12 o 
   1   6   1       72.41       64.87      2.26 o 
   2   6   1       52.36       59.72      2.02 o 
   3   6   1     1041.27     1092.19      6.23 o 
   4   6   1      270.64      238.02      3.62 o 
   5   6   1      424.31      424.20      5.23 o 
   6   6   1     1579.16     1551.48      9.79 o 
   7   6   1      329.75      313.35      5.97 o 
   8   6   1      667.69      673.83      8.97 o 
   9   6   1      596.98      597.53      9.76 o 
  10   6   1      689.18      703.05     11.05 o 
  11   6   1       10.10        6.18      5.20 o 
   0   7   1      600.12      591.45      7.63 o 
   1   7   1     1297.82     1312.63      6.71 o 
   2   7   1     1822.88     1895.38      7.84 o 
   3   7   1     2185.83     2309.43      9.01 o 
   4   7   1     2375.10     2361.07      9.92 o 
   5   7   1       72.27       57.72      3.26 o 
   6   7   1      555.25      555.05      6.54 o 
   7   7   1      369.06      359.24      6.77 o 
   8   7   1      877.71      858.73     10.09 o 
   9   7   1        7.82        8.56      4.88 o 
  10   7   1       58.46       58.17      5.67 o 
  11   7   1       24.96       23.11      5.74 o 
   1   8   1       82.77      102.34      3.10 o 
   2   8   1       91.86       86.17      2.61 o 
   3   8   1      297.67      284.11      3.83 o 
   4   8   1     1082.59     1039.69      7.10 o 
   5   8   1      273.17      267.73      4.81 o 
   6   8   1     2526.37     2446.12     13.61 o 
   7   8   1       33.52       31.18      4.08 o 
   8   8   1     1562.85     1556.01     13.25 o 
   9   8   1        3.50        7.87      4.97 o 
  10   8   1      318.87      309.82      8.48 o 
  11   8   1       25.98       25.40      5.56 o 
   0   9   1      649.40      782.71      9.87 o 
   1   9   1      747.06      843.64      6.70 o 
   2   9   1      714.14      714.02      5.51 o 
   3   9   1      973.61      999.23      6.47 o 
   4   9   1     1892.26     1869.29      9.94 o 
   5   9   1       69.27       72.69      4.09 o 
   6   9   1      411.88      391.30      6.51 o 
   7   9   1      325.66      321.52      6.40 o 
   8   9   1        1.31        1.10      4.21 o 
   9   9   1       98.01       98.00      6.06 o 
  10   9   1      110.83      115.98      6.55 o 
   1  10   1       14.20       19.20      3.23 o 
   2  10   1      266.31      245.10      4.08 o 
   3  10   1       73.90       66.29      3.36 o 
   4  10   1      839.70      800.24      7.15 o 
   5  10   1      180.43      180.31      4.83 o 
   6  10   1      260.01      256.90      5.88 o 
   7  10   1       37.01       31.20      4.27 o 
   8  10   1      187.08      175.50      6.49 o 
   9  10   1      105.98      105.62      6.18 o 
  10  10   1        8.51        4.40      5.85 o 
   0  11   1       12.67       15.61      4.95 o 
   1  11   1      113.78      125.18      4.49 o 
   2  11   1      568.04      578.08      6.82 o 
   3  11   1       22.89       22.06      3.17 o 
   4  11   1      826.70      831.17      8.60 o 
   5  11   1      191.05      194.49      5.83 o 
   6  11   1      826.18      803.14      9.21 o 
   7  11   1       84.16       83.19      5.23 o 
   8  11   1      147.90      154.18      7.10 o 
   9  11   1       50.88       56.32      6.11 o 
  10  11   1       23.89       29.03      6.16 o 
   1  12   1       37.62       36.22      4.10 o 
   2  12   1       41.28       37.28      3.89 o 
   3  12   1        4.82        4.28      3.61 o 
   4  12   1      296.82      274.87      6.06 o 
   5  12   1      363.02      356.87      7.25 o 
   6  12   1      254.06      237.63      6.59 o 
   7  12   1      287.37      279.04      7.14 o 
   8  12   1       38.61       34.33      6.18 o 
   9  12   1       94.97       87.00      7.14 o 
   0  13   1      615.16      622.98     11.38 o 
   1  13   1       57.70       53.39      4.49 o 
   2  13   1     1023.27     1007.75      9.40 o 
   3  13   1       93.74       97.08      4.67 o 
   4  13   1      566.04      589.29      8.35 o 
   5  13   1       26.04       32.00      4.74 o 
   6  13   1      264.26      264.14      7.09 o 
   7  13   1      212.99      216.78      6.92 o 
   8  13   1      136.07      154.72      7.09 o 
   9  13   1        1.60        1.12      5.90 o 
   1  14   1       78.88       84.16      4.97 o 
   2  14   1      632.60      629.62      8.16 o 
   3  14   1      110.71      104.31      4.91 o 
   4  14   1      854.20      822.23     10.43 o 
   5  14   1       45.23       55.33      4.97 o 
   6  14   1      628.49      602.83      9.72 o 
   7  14   1      263.98      258.95      7.52 o 
   8  14   1       95.13       98.66      6.53 o 
   0  15   1      645.77      639.43     12.59 o 
   1  15   1      295.21      296.27      6.82 o 
   2  15   1      239.73      246.78      6.32 o 
   3  15   1       58.77       53.93      4.60 o 
   4  15   1      355.42      357.46      8.04 o 
   5  15   1      153.10      152.65      6.46 o 
   6  15   1      134.73      145.91      6.23 o 
   7  15   1       21.20       25.04      5.67 o 
   1  16   1       57.85       61.70      5.12 o 
   2  16   1     1213.57     1201.38     11.47 o 
   3  16   1       23.37       20.83      4.46 o 
   4  16   1      671.79      630.90     10.20 o 
   5  16   1       17.72       24.31      5.29 o 
   6  16   1      180.57      173.53      6.52 o 
   7  16   1       17.21       19.30      5.42 o 
   0  17   1      765.83      788.67     14.95 o 
   1  17   1      196.53      196.77      6.53 o 
   2  17   1      508.48      513.55      8.57 o 
   3  17   1       37.12       32.51      4.80 o 
   4  17   1      208.05      228.55      7.61 o 
   5  17   1      171.28      177.70      7.11 o 
   6  17   1      191.35      217.50      7.72 o 
   1  18   1       95.68       98.19      5.93 o 
   2  18   1      449.17      464.14      8.54 o 
   3  18   1       68.88       62.17      5.62 o 
   4  18   1       63.91       62.29      6.04 o 
   5  18   1       14.58        8.45      5.48 o 
   0  19   1      313.01      328.09     11.63 o 
   1  19   1        8.36        9.30      5.18 o 
   2  19   1      219.39      231.83      7.05 o 
   3  19   1       56.38       67.58      5.83 o 
   0   0   2     4596.06     4658.04     15.82 o 
   2   0   2      111.93      131.20      2.88 o 
   4   0   2     1754.73     1830.90     11.21 o 
   6   0   2      963.56      965.80     11.43 o 
   8   0   2      255.14      252.75      8.60 o 
  10   0   2       94.62       84.19      7.68 o 
   1   1   2       28.69       25.04      1.40 o 
   2   1   2     2954.66     3000.71     10.32 o 
   3   1   2     1994.90     2073.97      6.83 o 
   4   1   2      444.74      454.15      4.07 o 
   5   1   2     2190.74     2281.85      9.37 o 
   6   1   2      866.70      844.50      7.24 o 
   7   1   2      105.88      106.84      4.45 o 
   8   1   2     1504.32     1473.28     11.60 o 
   9   1   2      186.95      173.63      5.83 o 
  10   1   2     1127.12     1125.22     11.74 o 
  11   1   2      162.67      156.14      6.24 o 
   0   2   2    21900.31    21781.84    133.48 o 
   1   2   2    10777.35    10939.35     18.56 o 
   2   2   2     2269.93     2153.42      7.97 o 
   3   2   2     1770.76     1828.12      6.63 o 
   4   2   2       64.88       77.43      2.21 o 
   5   2   2      864.21      934.38      5.68 o 
   6   2   2      186.31      160.11      4.04 o 
   7   2   2       98.06       97.78      4.18 o 
   8   2   2      781.81      784.10      8.92 o 
   9   2   2      258.06      251.15      6.10 o 
  10   2   2       14.75       10.77      4.36 o 
  11   2   2       85.79       83.12      5.31 o 
   1   3   2     2473.58     2527.33      6.11 o 
   2   3   2      505.56      516.85      3.45 o 
   3   3   2     3304.92     3470.86      9.04 o 
   4   3   2     1049.47     1084.40      5.78 o 
   5   3   2      837.05      936.48      5.83 o 
   6   3   2      437.02      432.12      5.38 o 
   7   3   2      603.50      600.22      6.73 o 
   8   3   2     1058.11     1017.97      9.02 o 
   9   3   2     1302.63     1289.51     11.15 o 
  10   3   2     1058.15     1064.61     10.53 o 
  11   3   2      160.85      154.02      5.77 o 
   0   4   2    10754.54    10795.06     28.02 o 
   1   4   2     1513.00     1536.67      5.33 o 
   2   4   2      904.93      924.48      4.80 o 
   3   4   2      238.29      239.80      3.19 o 
   4   4   2      236.73      247.02      3.38 o 
   5   4   2       63.16       69.60      2.66 o 
   6   4   2      317.44      303.02      5.07 o 
   7   4   2      291.44      274.92      5.23 o 
   8   4   2        1.16        1.93      3.67 o 
   9   4   2      485.06      492.82      7.31 o 
  10   4   2       15.01       16.19      4.57 o 
  11   4   2       16.99       11.62      4.55 o 
   1   5   2     2368.68     2491.98      7.82 o 
   2   5   2      276.30      295.49      2.92 o 
   3   5   2     2578.27     2740.92      9.46 o 
   4   5   2     1221.36     1228.23      7.00 o 
   5   5   2      169.75      195.52      3.68 o 
   6   5   2      217.37      212.86      4.32 o 
   7   5   2      597.20      562.17      7.02 o 
   8   5   2      839.86      848.95      8.87 o 
   9   5   2      441.66      431.06      6.95 o 
  10   5   2      239.77      250.78      6.26 o 
  11   5   2      124.33      131.22      6.21 o 
   0   6   2     3324.29     3249.78     13.91 o 
   1   6   2     1311.66     1320.21      6.51 o 
   2   6   2     3812.59     3826.18     10.97 o 
   3   6   2      754.91      790.12      5.59 o 
   4   6   2     1004.55     1042.84      6.76 o 
   5   6   2      706.50      738.52      6.22 o 
   6   6   2      146.48      149.37      4.27 o 
   7   6   2      654.36      640.01      7.82 o 
   8   6   2      301.90      304.25      6.34 o 
   9   6   2      112.74      115.70      5.35 o 
  10   6   2      310.47      311.59      7.95 o 
  11   6   2      310.69      305.26      8.24 o 
   1   7   2     1681.94     1693.48      7.83 o 
   2   7   2      861.20      889.50      5.18 o 
   3   7   2     1100.97     1154.51      6.63 o 
   4   7   2      597.54      567.74      5.42 o 
   5   7   2      170.44      185.41      3.96 o 
   6   7   2      785.70      791.13      7.66 o 
   7   7   2       12.67       12.83      3.78 o 
   8   7   2      583.56      580.10      8.63 o 
   9   7   2       86.90       79.93      5.23 o 
  10   7   2      213.96      222.47      7.19 o 
  11   7   2       47.68       57.47      5.86 o 
   0   8   2     3205.01     3124.47     15.70 o 
   1   8   2     1338.56     1334.19      7.86 o 
   2   8   2     1961.40     1849.41      7.93 o 
   3   8   2      127.18      140.70      2.97 o 
   4   8   2     1913.96     1934.35      9.32 o 
   5   8   2      171.04      185.92      4.43 o 
   6   8   2     1308.03     1332.90      9.84 o 
   7   8   2      524.74      518.56      7.92 o 
   8   8   2       45.40       43.32      4.58 o 
   9   8   2        2.30        2.87      4.59 o 
  10   8   2      107.31      117.90      6.28 o 
   1   9   2      283.07      284.97      4.52 o 
   2   9   2       35.78       32.83      2.66 o 
   3   9   2      110.42      113.66      3.00 o 
   4   9   2       96.90      110.23      3.44 o 
   5   9   2        5.79        7.82      3.24 o 
   6   9   2      187.66      181.39      5.21 o 
   7   9   2       72.73       70.39      4.58 o 
   8   9   2      172.10      172.56      6.04 o 
   9   9   2      140.69      138.67      6.03 o 
  10   9   2       33.98       35.24      5.52 o 
   0  10   2      794.33      780.66     10.55 o 
   1  10   2      534.87      541.63      6.07 o 
   2  10   2     2217.64     2278.77     10.50 o 
   3  10   2      264.86      265.00      4.36 o 
   4  10   2     1743.41     1771.38     10.45 o 
   5  10   2      442.81      437.27      6.76 o 
   6  10   2       41.47       41.28      4.47 o 
   7  10   2      369.35      363.70      6.88 o 
   8  10   2      176.22      167.33      6.11 o 
   9  10   2       94.67       96.09      5.68 o 
  10  10   2       26.75       37.21      5.71 o 
   1  11   2       39.33       40.66      3.46 o 
   2  11   2      803.68      791.13      7.30 o 
   3  11   2       20.44       19.28      3.31 o 
   4  11   2      759.09      749.96      7.52 o 
   5  11   2       52.02       59.37      4.41 o 
   6  11   2     2723.72     2692.99     15.84 o 
   7  11   2      201.28      209.60      6.02 o 
   8  11   2     1008.48     1007.96     12.50 o 
   9  11   2      187.75      187.60      7.74 o 
   0  12   2      274.55      251.73      8.02 o 
   1  12   2      207.72      207.53      5.38 o 
   2  12   2      324.16      340.50      5.99 o 
   3  12   2       76.43       76.84      3.93 o 
   4  12   2      670.28      638.85      7.39 o 
   5  12   2      288.40      269.15      6.35 o 
   6  12   2      206.72      211.77      6.34 o 
   7  12   2      125.65      121.61      5.85 o 
   8  12   2      112.24      120.68      6.39 o 
   9  12   2       10.60       14.15      6.22 o 
   1  13   2       67.74       70.71      4.63 o 
   2  13   2      665.88      650.35      7.93 o 
   3  13   2       83.78       78.95      4.53 o 
   4  13   2      580.09      556.97      8.09 o 
   5  13   2      134.66      147.93      5.63 o 
   6  13   2      186.76      183.77      6.17 o 
   7  13   2       10.65       13.75      4.80 o 
   8  13   2      223.48      227.06      7.71 o 
   9  13   2        9.67        7.38      5.84 o 
   0  14   2      442.31      408.95     10.23 o 
   1  14   2      244.51      248.85      6.29 o 
   2  14   2      206.80      199.73      5.60 o 
   3  14   2        5.69        5.90      4.05 o 
   4  14   2      163.17      162.35      6.12 o 
   5  14   2      337.12      341.31      7.40 o 
   6  14   2      195.02      191.28      6.35 o 
   7  14   2      488.03      495.79      8.90 o 
   8  14   2       67.53       74.38      6.33 o 
   1  15   2      403.82      407.46      7.52 o 
   2  15   2       72.78       71.46      4.65 o 
   3  15   2      150.18      148.18      5.50 o 
   4  15   2      295.70      292.70      7.56 o 
   5  15   2      181.79      185.16      6.86 o 
   6  15   2      246.60      259.88      7.23 o 
   7  15   2      145.02      128.96      6.28 o 
   0  16   2      487.39      497.68     12.06 o 
   1  16   2       48.78       56.84      5.18 o 
   2  16   2      396.53      397.97      7.44 o 
   3  16   2       32.79       33.27      4.72 o 
   4  16   2      280.61      289.36      7.86 o 
   5  16   2       22.36       17.75      5.26 o 
   6  16   2      857.45      893.70     12.19 o 
   7  16   2       42.30       39.97      5.11 o 
   1  17   2      150.11      151.14      6.32 o 
   2  17   2       44.58       44.95      4.80 o 
   3  17   2       52.09       50.59      4.98 o 
   4  17   2      183.31      181.44      7.03 o 
   5  17   2        0.36        0.00      5.18 o 
   6  17   2       82.64       81.77      6.58 o 
   0  18   2      261.71      261.89     10.40 o 
   1  18   2       18.30       24.40      5.10 o 
   2  18   2      133.85      137.69      6.02 o 
   3  18   2      101.86      104.69      5.70 o 
   4  18   2       32.68       36.03      5.74 o 
   1  19   2        5.68        7.46      4.81 o 
   2  19   2      330.00      327.27      7.88 o 
   3  19   2       80.12       73.66      5.98 o 
   2   0   3     4135.52     4079.33     12.89 o 
   4   0   3     2955.50     3138.95     20.44 o 
   6   0   3      946.91      949.57     11.52 o 
   8   0   3     1024.54     1024.97     14.81 o 
  10   0   3      497.79      465.72     13.67 o 
   0   1   3       86.11       89.72      2.11 o 
   1   1   3     1465.22     1504.39      4.60 o 
   2   1   3     1642.39     1627.27      5.59 o 
   3   1   3       23.41       25.88      1.50 o 
   4   1   3      147.72      130.26      2.29 o 
   5   1   3      219.87      224.17      3.60 o 
   6   1   3     1044.43     1032.59      8.08 o 
   7   1   3       67.92       57.98      4.07 o 
   8   1   3      743.41      728.77      8.69 o 
   9   1   3      170.08      176.99      5.76 o 
  10   1   3       16.71       15.03      5.42 o 
  11   1   3      173.97      171.00      7.53 o 
   1   2   3      973.52      985.46      4.03 o 
   2   2   3      731.29      735.26      3.84 o 
   3   2   3      821.04      877.86      4.65 o 
   4   2   3     2052.71     2142.01      8.30 o 
   5   2   3      569.56      547.11      4.68 o 
   6   2   3      296.98      301.28      4.76 o 
   7   2   3      537.76      533.40      6.43 o 
   8   2   3      447.74      432.28      6.70 o 
   9   2   3      266.10      253.84      5.98 o 
  10   2   3      284.48      289.34      8.26 o 
  11   2   3       65.21       63.78      6.04 o 
   0   3   3    19805.90    19682.92     32.52 o 
   1   3   3     1515.33     1548.56      4.64 o 
   2   3   3     3792.47     3907.56      8.94 o 
   3   3   3      413.27      405.35      3.43 o 
   4   3   3     1008.78     1038.31      6.08 o 
   5   3   3      460.55      473.53      4.75 o 
   6   3   3      780.51      786.64      7.33 o 
   7   3   3       80.36       82.42      3.88 o 
   8   3   3      265.40      260.24      5.51 o 
   9   3   3      108.04      103.94      4.91 o 
  10   3   3        0.16        1.07      5.07 o 
  11   3   3      109.41      106.79      6.27 o 
   1   4   3      613.93      616.29      3.47 o 
   2   4   3      516.99      523.48      3.55 o 
   3   4   3     2194.78     2374.66      8.11 o 
   4   4   3      336.07      325.27      3.78 o 
   5   4   3      200.46      201.24      3.47 o 
   6   4   3      472.11      465.94      5.80 o 
   7   4   3      422.79      404.81      6.02 o 
   8   4   3      653.42      634.98      7.63 o 
   9   4   3      142.86      139.83      5.03 o 
  10   4   3      346.75      334.57      8.10 o 
  11   4   3       14.95       12.99      5.33 o 
   0   5   3      766.56      685.25      5.66 o 
   1   5   3      113.39      111.56      2.23 o 
   2   5   3     3128.38     3193.59      8.29 o 
   3   5   3      240.08      238.42      3.21 o 
   4   5   3     4482.81     4697.91     13.24 o 
   5   5   3      416.12      409.20      4.76 o 
   6   5   3      426.37      433.63      5.74 o 
   7   5   3     1059.41     1054.53      8.88 o 
   8   5   3      141.20      154.94      4.92 o 
   9   5   3       96.36       95.87      4.94 o 
  10   5   3       22.29       21.08      4.44 o 
  11   5   3      152.49      157.79      7.43 o 
   1   6   3      964.36     1070.19      5.41 o 
   2   6   3      164.95      172.03      2.55 o 
   3   6   3     1021.66     1082.15      5.87 o 
   4   6   3        6.87        3.74      2.16 o 
   5   6   3      240.62      246.18      4.14 o 
   6   6   3      867.77      804.29      7.32 o 
   7   6   3      421.34      381.19      6.29 o 
   8   6   3      378.01      371.56      6.68 o 
   9   6   3      229.59      222.57      6.44 o 
  10   6   3      230.07      248.59      7.34 o 
  11   6   3       82.91       84.30      6.95 o 
   0   7   3      604.11      513.23      5.59 o 
   1   7   3      536.46      570.14      4.40 o 
   2   7   3      288.28      334.75      3.53 o 
   3   7   3       33.70       36.02      2.29 o 
   4   7   3      332.75      297.30      4.23 o 
   5   7   3      319.99      315.20      4.82 o 
   6   7   3      366.11      356.41      5.50 o 
   7   7   3       98.95      100.78      4.46 o 
   8   7   3      250.74      249.68      5.86 o 
   9   7   3       61.23       57.27      5.36 o 
  10   7   3       81.41       81.01      5.97 o 
   1   8   3      710.90      780.52      5.66 o 
   2   8   3      127.36      126.53      3.15 o 
   3   8   3      550.00      549.09      5.08 o 
   4   8   3      212.39      202.54      3.74 o 
   5   8   3      230.12      245.41      4.61 o 
   6   8   3      170.54      159.72      4.65 o 
   7   8   3       28.53       29.05      3.88 o 
   8   8   3      302.14      300.22      6.67 o 
   9   8   3       99.74       90.90      5.57 o 
  10   8   3      490.82      549.00      9.89 o 
   0   9   3     1622.55     1644.83     12.67 o 
   1   9   3     1589.09     1562.37      9.19 o 
   2   9   3     1147.14     1123.47      7.42 o 
   3   9   3      106.45       91.60      3.16 o 
   4   9   3      602.96      605.66      6.09 o 
   5   9   3      300.66      312.22      5.02 o 
   6   9   3      343.26      353.50      6.36 o 
   7   9   3      242.17      236.29      6.26 o 
   8   9   3       69.79       65.07      4.83 o 
   9   9   3      143.55      135.29      6.23 o 
  10   9   3       19.55       24.59      5.27 o 
   1  10   3      525.44      532.00      6.17 o 
   2  10   3      157.30      146.65      3.80 o 
   3  10   3      472.93      462.96      5.61 o 
   4  10   3      300.92      294.13      4.90 o 
   5  10   3       77.19       75.90      3.87 o 
   6  10   3     1099.23     1035.62      9.99 o 
   7  10   3      175.78      179.69      6.04 o 
   8  10   3     1019.01     1019.26     11.88 o 
   9  10   3      262.36      256.79      8.06 o 
  10  10   3      364.15      393.80      9.71 o 
   0  11   3      646.00      655.06     10.59 o 
   1  11   3     1290.21     1288.27      9.43 o 
   2  11   3     1185.23     1119.49      8.58 o 
   3  11   3      283.00      282.25      4.95 o 
   4  11   3      199.38      205.12      4.57 o 
   5  11   3      386.55      395.16      6.52 o 
   6  11   3      651.04      659.36      8.17 o 
   7  11   3       99.54       94.76      5.03 o 
   8  11   3      481.39      476.16      9.42 o 
   9  11   3       39.92       42.54      5.56 o 
   1  12   3      615.10      602.01      7.20 o 
   2  12   3       19.54       21.52      3.51 o 
   3  12   3       74.64       64.70      3.99 o 
   4  12   3      883.75      871.66      8.90 o 
   5  12   3      103.93      109.69      4.75 o 
   6  12   3      509.07      488.78      7.57 o 
   7  12   3       38.61       39.23      4.80 o 
   8  12   3      292.23      322.04      9.19 o 
   9  12   3       58.66       63.14      6.64 o 
   0  13   3      936.52      925.08     13.47 o 
   1  13   3     1765.70     1771.48     11.92 o 
   2  13   3      122.85      119.27      4.78 o 
   3  13   3      303.00      303.77      5.76 o 
   4  13   3      156.63      156.43      5.16 o 
   5  13   3      151.59      154.58      5.61 o 
   6  13   3      119.67      120.40      5.88 o 
   7  13   3      558.31      551.65      9.53 o 
   8  13   3        0.06        0.26      5.79 o 
   1  14   3      216.57      231.26      6.11 o 
   2  14   3      554.60      541.69      7.72 o 
   3  14   3      203.76      190.97      5.63 o 
   4  14   3      149.18      149.55      5.65 o 
   5  14   3      201.13      204.97      6.67 o 
   6  14   3      212.08      220.93      7.10 o 
   7  14   3      290.17      291.47      7.95 o 
   8  14   3      336.05      365.51     10.24 o 
   0  15   3      535.14      521.63     11.67 o 
   1  15   3       93.05       87.97      5.13 o 
   2  15   3      621.25      635.59      8.56 o 
   3  15   3       59.76       55.03      4.68 o 
   4  15   3      352.48      352.35      7.49 o 
   5  15   3       31.91       30.71      5.04 o 
   6  15   3      282.95      278.58      7.80 o 
   7  15   3      141.64      157.10      6.88 o 
   1  16   3        0.52        0.07      4.50 o 
   2  16   3       37.24       41.53      4.59 o 
   3  16   3        2.82        1.01      4.43 o 
   4  16   3       41.52       49.51      5.49 o 
   5  16   3      138.95      125.81      6.34 o 
   6  16   3      519.62      554.33     10.25 o 
   0  17   3      757.84      794.82     14.93 o 
   1  17   3       55.61       56.97      4.86 o 
   2  17   3      436.84      454.76      8.26 o 
   3  17   3       86.35       76.97      5.25 o 
   4  17   3      104.35      107.83      6.36 o 
   5  17   3       58.32       66.73      5.96 o 
   1  18   3       41.38       40.72      4.94 o 
   2  18   3      122.71      118.84      5.84 o 
   3  18   3        0.11        0.00      4.84 o 
   4  18   3      112.68      100.40      6.61 o 
   0  19   3     1100.15     1160.44     18.81 o 
   1  19   3       98.18      104.14      5.74 o 
   2  19   3      562.10      587.32      9.67 o 
   0   0   4     1994.54     2027.01     18.16 o 
   2   0   4      773.09      680.82      5.75 o 
   4   0   4     2001.61     2063.48     11.00 o 
   6   0   4     1400.02     1369.20     16.32 o 
   8   0   4      480.45      519.04     12.67 o 
  10   0   4      343.19      327.79     12.33 o 
   1   1   4      726.59      705.43      3.41 o 
   2   1   4     1683.58     1719.72      5.80 o 
   3   1   4       23.57       22.66      1.60 o 
   4   1   4      480.39      462.15      3.98 o 
   5   1   4      149.65      165.87      3.48 o 
   6   1   4      170.75      165.73      4.29 o 
   7   1   4      411.57      405.51      7.66 o 
   8   1   4      358.75      334.62      7.70 o 
   9   1   4      301.42      281.01      7.68 o 
  10   1   4      163.87      172.77      7.30 o 
  11   1   4       34.86       28.10      5.88 o 
   0   2   4       54.63       56.47      1.78 o 
   1   2   4      881.81      933.68      3.91 o 
   2   2   4      160.45      123.87      2.01 o 
   3   2   4      481.47      530.34      3.66 o 
   4   2   4     1385.74     1435.86      6.61 o 
   5   2   4      606.04      631.68      5.43 o 
   6   2   4     1266.48     1258.04      9.70 o 
   7   2   4       68.01       67.29      4.78 o 
   8   2   4       69.57       75.92      5.11 o 
   9   2   4      179.34      177.16      6.82 o 
  10   2   4       86.00       75.61      6.02 o 
  11   2   4       49.70       53.86      6.06 o 
   1   3   4     1198.36     1234.54      4.42 o 
   2   3   4      644.97      657.71      3.76 o 
   3   3   4      751.68      815.68      4.71 o 
   4   3   4     2302.06     2328.27      8.63 o 
   5   3   4       36.15       36.12      2.59 o 
   6   3   4     1093.85     1083.26      8.63 o 
   7   3   4      188.64      174.00      5.67 o 
   8   3   4      620.90      602.81      8.98 o 
   9   3   4       69.43       70.04      5.17 o 
  10   3   4      363.45      382.68      8.57 o 
  11   3   4       44.44       40.43      5.85 o 
   0   4   4     4589.21     4513.46     12.71 o 
   1   4   4     1158.88     1149.13      4.60 o 
   2   4   4     4421.81     4451.12      9.08 o 
   3   4   4     1298.35     1385.19      6.50 o 
   4   4   4      850.18      924.50      5.69 o 
   5   4   4      249.17      263.70      3.98 o 
   6   4   4      167.22      174.88      4.37 o 
   7   4   4      382.90      379.13      6.82 o 
   8   4   4      101.12       95.13      5.01 o 
   9   4   4      200.51      174.30      6.12 o 
  10   4   4       51.65       56.13      5.52 o 
  11   4   4       92.07       95.32      6.36 o 
   1   5   4     1343.93     1494.28      5.44 o 
   2   5   4     1547.24     1609.07      6.48 o 
   3   5   4      780.14      823.46      5.08 o 
   4   5   4     1732.03     1834.85      8.32 o 
   5   5   4      322.26      309.29      4.26 o 
   6   5   4     1101.21     1066.91      8.95 o 
   7   5   4      200.23      196.82      5.58 o 
   8   5   4      666.00      670.04      8.99 o 
   9   5   4       48.54       55.03      4.99 o 
  10   5   4      149.63      159.09      6.39 o 
  11   5   4       27.10       30.33      5.53 o 
   0   6   4     1297.62     1489.46     11.84 o 
   1   6   4     2401.46     2628.28      8.54 o 
   2   6   4      540.32      503.65      4.05 o 
   3   6   4      343.89      369.21      3.85 o 
   4   6   4      538.88      520.23      4.98 o 
   5   6   4      194.70      206.30      3.90 o 
   6   6   4     1035.27     1044.97      9.43 o 
   7   6   4       39.64       45.36      4.09 o 
   8   6   4      358.29      345.83      7.49 o 
   9   6   4       99.54      117.76      5.92 o 
  10   6   4      166.44      164.22      6.75 o 
   1   7   4       19.68       20.32      2.07 o 
   2   7   4      428.31      455.93      4.41 o 
   3   7   4      314.06      306.12      3.75 o 
   4   7   4      276.71      267.79      3.88 o 
   5   7   4       33.66       40.54      2.93 o 
   6   7   4       49.47       44.93      3.75 o 
   7   7   4       51.90       51.66      4.22 o 
   8   7   4      185.65      182.99      6.29 o 
   9   7   4       12.93       14.80      4.82 o 
  10   7   4      177.97      177.19      7.39 o 
   0   8   4     1141.98     1037.24      9.98 o 
   1   8   4      153.76      175.26      3.27 o 
   2   8   4      813.00      766.19      5.80 o 
   3   8   4      533.55      547.73      5.24 o 
   4   8   4      926.60      909.40      7.17 o 
   5   8   4      126.51      123.52      3.88 o 
   6   8   4      205.82      211.54      5.49 o 
   7   8   4      664.40      649.73      8.50 o 
   8   8   4      170.10      165.25      6.17 o 
   9   8   4       33.52       46.34      5.45 o 
  10   8   4      193.54      220.02      8.01 o 
   1   9   4      171.56      193.45      3.84 o 
   2   9   4      762.45      717.02      5.97 o 
   3   9   4      236.98      239.27      4.16 o 
   4   9   4      174.23      173.74      4.17 o 
   5   9   4      268.23      268.99      4.94 o 
   6   9   4      998.57      952.89      9.17 o 
   7   9   4      245.98      240.76      6.55 o 
   8   9   4      757.72      753.16     12.08 o 
   9   9   4      268.92      268.84      8.74 o 
  10   9   4      417.39      459.91     11.09 o 
   0  10   4      955.07      908.68     10.58 o 
   1  10   4     1485.74     1465.05      9.25 o 
   2  10   4      625.68      629.39      6.29 o 
   3  10   4      534.24      529.10      5.77 o 
   4  10   4      482.11      461.29      5.90 o 
   5  10   4        3.83        3.28      3.18 o 
   6  10   4      215.37      246.00      5.70 o 
   7  10   4      126.44      108.01      5.99 o 
   8  10   4       82.45       89.83      6.73 o 
   9  10   4      144.42      159.21      7.64 o 
   1  11   4       12.83       15.60      3.28 o 
   2  11   4      403.52      404.25      5.85 o 
   3  11   4       44.16       42.95      3.43 o 
   4  11   4       60.36       52.08      3.58 o 
   5  11   4      135.29      142.43      4.58 o 
   6  11   4      401.18      412.92      7.47 o 
   7  11   4      125.98      134.97      6.35 o 
   8  11   4      388.03      446.85     10.27 o 
   9  11   4       22.08       22.97      6.46 o 
   0  12   4     1764.64     1684.45     15.28 o 
   1  12   4       52.77       60.97      3.95 o 
   2  12   4     1277.61     1290.49      9.74 o 
   3  12   4      443.93      442.11      6.14 o 
   4  12   4     1255.21     1246.32      9.96 o 
   5  12   4       74.79       77.99      4.73 o 
   6  12   4      633.64      634.22      9.04 o 
   7  12   4      109.12      119.57      5.85 o 
   8  12   4       85.96       80.93      6.46 o 
   1  13   4      141.31      138.33      4.70 o 
   2  13   4      802.04      788.00      8.23 o 
   3  13   4      225.24      215.63      5.63 o 
   4  13   4      140.55      143.95      5.08 o 
   5  13   4      400.07      401.10      7.93 o 
   6  13   4      367.87      382.49      7.74 o 
   7  13   4      171.74      185.70      6.83 o 
   8  13   4      274.45      300.98      9.35 o 
   0  14   4     1196.42     1216.16     15.88 o 
   1  14   4      486.07      490.27      7.04 o 
   2  14   4      920.68      942.18      9.72 o 
   3  14   4      520.62      513.02      7.75 o 
   4  14   4      314.36      320.35      6.65 o 
   5  14   4      287.20      273.00      7.79 o 
   6  14   4       81.71       93.06      6.39 o 
   7  14   4      218.91      215.77      7.78 o 
   1  15   4       14.41       17.52      4.26 o 
   2  15   4      274.09      276.44      6.45 o 
   3  15   4        4.95        2.76      4.22 o 
   4  15   4        6.81        2.98      4.35 o 
   5  15   4       64.75       70.59      5.92 o 
   6  15   4       28.39       34.08      5.69 o 
   7  15   4       99.73      109.99      6.82 o 
   0  16   4     1339.89     1317.71     17.91 o 
   1  16   4       55.34       60.79      4.86 o 
   2  16   4     1270.14     1257.70     11.93 o 
   3  16   4       77.92       80.14      5.11 o 
   4  16   4       83.60       83.09      5.44 o 
   5  16   4       18.91       23.44      5.66 o 
   6  16   4      239.42      242.36      8.41 o 
   1  17   4      178.05      171.45      6.07 o 
   2  17   4      371.37      380.60      7.83 o 
   3  17   4      188.55      173.81      6.17 o 
   4  17   4       58.79       64.42      5.74 o 
   5  17   4       20.34       17.31      5.80 o 
   0  18   4     1023.80     1073.65     17.73 o 
   1  18   4      157.15      151.38      6.21 o 
   2  18   4      502.96      514.21      8.89 o 
   3  18   4       52.87       54.35      5.27 o 
   2   0   5      732.47      728.10      5.57 o 
   4   0   5     1556.66     1683.76     12.36 o 
   6   0   5      509.45      466.40     10.87 o 
   8   0   5      242.11      268.17     10.04 o 
  10   0   5       61.66       78.75      8.84 o 
   0   1   5     2531.78     2678.59     23.61 o 
   1   1   5      464.87      491.66      3.23 o 
   2   1   5      728.36      729.03      4.29 o 
   3   1   5      651.74      673.44      5.43 o 
   4   1   5     1080.43     1033.26      7.00 o 
   5   1   5      443.97      479.67      6.74 o 
   6   1   5     1003.42      990.07      9.83 o 
   7   1   5      139.54      143.94      5.84 o 
   8   1   5      358.49      337.44      7.82 o 
   9   1   5       69.50       68.06      5.83 o 
  10   1   5      185.51      190.85      7.54 o 
  11   1   5       29.75       27.93      5.81 o 
   1   2   5      335.28      379.44      2.73 o 
   2   2   5      997.34     1062.39      5.24 o 
   3   2   5      418.42      437.42      4.60 o 
   4   2   5      691.85      707.55      5.99 o 
   5   2   5      506.94      485.83      6.45 o 
   6   2   5      402.33      392.29      6.85 o 
   7   2   5      116.89      132.30      5.38 o 
   8   2   5      348.22      363.57      7.66 o 
   9   2   5       48.47       52.01      5.55 o 
  10   2   5       99.39      108.44      6.45 o 
  11   2   5       27.59       39.32      6.11 o 
   0   3   5     1011.80     1274.76      6.68 o 
   1   3   5     1217.50     1343.49      4.59 o 
   2   3   5      184.04      185.06      2.60 o 
   3   3   5      394.99      405.52      4.25 o 
   4   3   5     1470.91     1411.61      8.44 o 
   5   3   5      342.83      381.87      5.51 o 
   6   3   5      672.90      664.43      7.88 o 
   7   3   5      554.24      531.33      8.25 o 
   8   3   5       19.98       21.66      4.57 o 
   9   3   5      154.15      128.86      6.05 o 
  10   3   5       13.36        9.86      4.91 o 
   1   4   5      148.23      156.41      2.05 o 
   2   4   5      614.61      614.34      4.34 o 
   3   4   5      552.01      600.17      5.36 o 
   4   4   5      820.84      826.00      6.76 o 
   5   4   5      143.50      147.13      4.05 o 
   6   4   5      748.62      768.06      8.04 o 
   7   4   5       66.54       64.08      4.53 o 
   8   4   5      377.79      360.28      7.27 o 
   9   4   5       95.36      101.90      5.49 o 
  10   4   5      270.02      289.21      7.83 o 
   0   5   5     1891.21     1658.30      8.79 o 
   1   5   5     1884.31     1853.07      6.41 o 
   2   5   5      216.55      201.95      3.14 o 
   3   5   5      778.73      770.82      5.79 o 
   4   5   5       70.51       54.57      3.24 o 
   5   5   5      530.11      577.85      6.68 o 
   6   5   5      486.45      486.30      6.77 o 
   7   5   5       99.16       96.15      4.85 o 
   8   5   5       99.21       98.24      5.25 o 
   9   5   5       49.74       37.54      4.76 o 
  10   5   5       97.49      112.43      5.74 o 
   1   6   5      126.91      127.54      2.67 o 
   2   6   5      734.45      741.60      5.76 o 
   3   6   5      297.71      273.75      3.99 o 
   4   6   5     1207.93     1222.25      8.29 o 
   5   6   5      251.76      269.15      5.18 o 
   6   6   5      526.21      532.25      7.41 o 
   7   6   5       59.59       71.47      4.87 o 
   8   6   5      151.17      162.59      6.12 o 
   9   6   5       22.90       25.55      4.97 o 
  10   6   5      496.27      539.15     10.04 o 
   0   7   5      859.48      857.39      8.13 o 
   1   7   5      243.86      250.45      3.55 o 
   2   7   5      591.09      599.45      5.74 o 
   3   7   5       19.95       23.01      2.86 o 
   4   7   5      546.63      569.87      6.60 o 
   5   7   5      211.11      217.29      5.33 o 
   6   7   5      359.84      347.49      7.50 o 
   7   7   5      301.10      288.85      6.75 o 
   8   7   5       75.40       66.28      5.26 o 
   9   7   5      109.13      104.55      5.82 o 
  10   7   5      125.60      132.45      6.58 o 
   1   8   5       96.80      110.00      3.18 o 
   2   8   5      192.35      193.23      4.06 o 
   3   8   5       83.47       86.60      3.54 o 
   4   8   5      807.36      795.22      7.38 o 
   5   8   5       90.72       88.80      4.46 o 
   6   8   5     1288.18     1254.91     11.67 o 
   7   8   5      236.08      216.10      6.91 o 
   8   8   5      342.50      341.61      8.42 o 
   9   8   5        7.21        8.95      5.29 o 
   0   9   5     1587.87     1674.34     12.43 o 
   1   9   5        1.16        3.25      2.68 o 
   2   9   5      862.22      827.54      7.65 o 
   3   9   5       14.09       18.67      3.14 o 
   4   9   5      127.08      127.69      4.20 o 
   5   9   5      230.07      227.45      5.61 o 
   6   9   5       46.38       34.74      4.41 o 
   7   9   5       32.34       33.52      5.08 o 
   8   9   5       44.54       48.71      5.50 o 
   9   9   5       25.83       29.16      6.28 o 
   1  10   5       96.49       86.18      3.50 o 
   2  10   5      315.80      309.57      5.80 o 
   3  10   5       45.71       44.63      3.84 o 
   4  10   5      176.45      176.96      4.70 o 
   5  10   5      198.83      198.47      5.27 o 
   6  10   5      182.39      199.96      6.17 o 
   7  10   5       86.35       92.30      5.81 o 
   8  10   5      413.46      441.01     10.13 o 
   9  10   5      217.54      200.01      8.44 o 
   0  11   5     3779.36     3774.61     21.79 o 
   1  11   5      613.55      606.32      6.84 o 
   2  11   5     3481.15     3351.64     16.46 o 
   3  11   5       66.42       66.35      4.11 o 
   4  11   5     1149.20     1170.07     10.13 o 
   5  11   5       19.72       16.01      3.76 o 
   6  11   5       55.57       66.33      5.02 o 
   7  11   5       96.15      112.39      6.65 o 
   8  11   5       31.05       37.64      5.88 o 
   1  12   5      479.79      484.06      6.54 o 
   2  12   5      319.84      304.67      6.29 o 
   3  12   5      609.78      579.22      7.66 o 
   4  12   5       65.80       69.35      4.39 o 
   5  12   5       15.70       12.75      4.12 o 
   6  12   5      127.72      117.17      6.32 o 
   7  12   5       80.52       88.96      6.86 o 
   8  12   5      753.07      768.12     13.14 o 
   0  13   5     1780.99     1758.93     16.57 o 
   1  13   5      716.13      704.40      7.87 o 
   2  13   5     2070.13     2067.98     14.21 o 
   3  13   5      187.58      181.46      5.72 o 
   4  13   5      950.36      962.44      9.98 o 
   5  13   5      203.10      210.47      7.15 o 
   6  13   5      126.43      138.20      7.12 o 
   7  13   5      281.25      276.18      9.89 o 
   1  14   5      154.44      163.76      5.00 o 
   2  14   5      441.77      422.25      7.60 o 
   3  14   5      139.03      137.54      5.94 o 
   4  14   5       74.91       66.91      4.99 o 
   5  14   5       37.01       36.38      5.47 o 
   6  14   5      107.21      107.46      6.87 o 
   7  14   5       19.04       22.49      6.10 o 
   0  15   5      200.97      227.99      8.28 o 
   1  15   5      163.57      158.39      5.28 o 
   2  15   5      130.33      136.93      6.08 o 
   3  15   5       11.41        9.62      4.69 o 
   4  15   5       20.81       15.60      4.86 o 
   5  15   5        9.73        9.12      5.63 o 
   6  15   5       60.03       66.49      6.79 o 
   1  16   5        1.56        0.06      4.26 o 
   2  16   5      108.42      103.99      5.89 o 
   3  16   5       47.61       47.97      5.40 o 
   4  16   5       17.08       13.11      4.96 o 
   5  16   5       93.14       94.06      6.81 o 
   0  17   5     1142.95     1154.04     16.11 o 
   1  17   5      157.92      168.85      6.07 o 
   2  17   5      404.95      409.77      8.92 o 
   3  17   5       50.26       47.81      5.54 o 
   4  17   5      102.59      113.82      6.38 o 
   1  18   5       31.77       26.87      5.50 o 
   2  18   5       27.92       23.88      5.29 o 
   0   0   6      473.27      556.15      9.93 o 
   2   0   6      880.39      795.30      7.21 o 
   4   0   6     2324.12     2374.69     15.54 o 
   6   0   6     2163.51     2124.37     21.31 o 
   8   0   6      276.75      274.38     10.71 o 
  10   0   6       19.22       12.74      7.80 o 
   1   1   6      134.00      125.15      2.53 o 
   2   1   6      228.47      233.72      3.15 o 
   3   1   6       62.76       71.43      2.88 o 
   4   1   6      252.68      251.89      4.38 o 
   5   1   6       67.98       66.44      4.23 o 
   6   1   6      381.88      383.95      7.04 o 
   7   1   6      460.95      461.90      8.42 o 
   8   1   6      592.59      579.31      9.79 o 
   9   1   6      447.04      451.32      9.39 o 
  10   1   6      140.99      148.09      7.30 o 
   0   2   6        0.50        3.11      3.66 o 
   1   2   6      220.70      216.35      3.26 o 
   2   2   6      829.33      787.07      5.20 o 
   3   2   6      720.32      745.88      6.17 o 
   4   2   6     1732.38     1766.88     10.26 o 
   5   2   6       40.43       41.41      3.74 o 
   6   2   6      929.09      902.37      9.80 o 
   7   2   6       64.74       57.97      4.75 o 
   8   2   6      425.64      410.08      8.17 o 
   9   2   6       36.78       33.59      5.53 o 
  10   2   6       57.68       67.69      6.42 o 
   1   3   6      210.44      196.39      3.34 o 
   2   3   6      529.02      502.33      4.46 o 
   3   3   6       90.06       96.30      3.18 o 
   4   3   6     1265.76     1319.19      8.66 o 
   5   3   6        1.77        1.68      3.21 o 
   6   3   6     1724.06     1756.24     12.47 o 
   7   3   6      227.20      210.28      6.21 o 
   8   3   6      437.22      472.98      8.68 o 
   9   3   6      182.67      185.11      6.75 o 
  10   3   6       59.31       64.32      5.77 o 
   0   4   6      975.63     1022.47     12.03 o 
   1   4   6      601.82      629.40      5.49 o 
   2   4   6      406.52      431.19      4.54 o 
   3   4   6      190.12      186.16      4.03 o 
   4   4   6      961.90      943.05      7.95 o 
   5   4   6      252.49      249.65      4.90 o 
   6   4   6      875.58      856.53      8.69 o 
   7   4   6      165.39      154.71      5.44 o 
   8   4   6      228.98      211.13      6.33 o 
   9   4   6        1.38        2.64      4.53 o 
  10   4   6       11.25       14.32      5.11 o 
   1   5   6      112.40      101.48      3.59 o 
   2   5   6      464.27      439.94      5.04 o 
   3   5   6      161.73      155.39      3.95 o 
   4   5   6     1199.31     1205.11      8.96 o 
   5   5   6      134.27      159.81      4.53 o 
   6   5   6      251.94      247.06      5.79 o 
   7   5   6      251.51      248.11      6.24 o 
   8   5   6      141.06      142.98      5.80 o 
   9   5   6      180.01      193.75      6.67 o 
  10   5   6      210.40      236.31      7.24 o 
   0   6   6     5137.98     4977.91     22.72 o 
   1   6   6     1798.83     1805.83     10.87 o 
   2   6   6     1849.51     1793.62      9.59 o 
   3   6   6      146.34      144.37      4.31 o 
   4   6   6      131.02      134.56      4.54 o 
   5   6   6      515.16      514.77      7.17 o 
   6   6   6        9.73        7.47      4.12 o 
   7   6   6       21.61       19.89      4.39 o 
   8   6   6       21.42       20.94      4.74 o 
   9   6   6       14.68       16.58      4.97 o 
   1   7   6      151.96      161.65      4.92 o 
   2   7   6      407.65      382.44      5.21 o 
   3   7   6      120.88      114.32      3.96 o 
   4   7   6      442.60      435.06      6.59 o 
   5   7   6      310.40      291.97      6.02 o 
   6   7   6      477.80      451.97      7.78 o 
   7   7   6        8.85        6.94      4.63 o 
   8   7   6      507.60      536.69      9.99 o 
   9   7   6       41.17       38.33      5.64 o 
   0   8   6      875.78      853.56     11.10 o 
   1   8   6      166.91      179.19      5.39 o 
   2   8   6     1384.34     1369.35     10.03 o 
   3   8   6       85.23       85.50      3.94 o 
   4   8   6      461.85      447.70      6.82 o 
   5   8   6      457.06      468.81      7.21 o 
   6   8   6       48.95       46.12      4.66 o 
   7   8   6      177.77      179.79      6.69 o 
   8   8   6       52.90       45.76      5.48 o 
   9   8   6        8.89       10.74      5.55 o 
   1   9   6      133.09      138.28      4.82 o 
   2   9   6      463.06      453.03      6.94 o 
   3   9   6      377.33      373.91      6.35 o 
   4   9   6      412.32      412.72      6.82 o 
   5   9   6      470.23      464.52      7.37 o 
   6   9   6      246.02      274.66      6.78 o 
   7   9   6       62.63       70.65      5.61 o 
   8   9   6      523.34      547.76     10.40 o 
   9   9   6       11.61       13.84      5.59 o 
   0  10   6     2184.92     2193.84     18.67 o 
   1  10   6      602.60      580.97      7.93 o 
   2  10   6      264.47      259.25      5.93 o 
   3  10   6      374.86      360.22      6.50 o 
   4  10   6      309.35      294.80      6.67 o 
   5  10   6       51.32       45.13      4.33 o 
   6  10   6       11.45       13.43      4.51 o 
   7  10   6      174.35      163.19      6.65 o 
   8  10   6       39.53       38.58      5.62 o 
   1  11   6      196.56      200.63      5.76 o 
   2  11   6      203.31      206.82      5.81 o 
   3  11   6      448.69      439.19      7.20 o 
   4  11   6        9.71       11.79      3.98 o 
   5  11   6      173.56      171.85      6.01 o 
   6  11   6      142.88      147.14      6.01 o 
   7  11   6      161.64      150.69      6.78 o 
   8  11   6      214.44      216.40      8.21 o 
   0  12   6      534.30      513.60     10.82 o 
   1  12   6        4.04        4.08      4.31 o 
   2  12   6      140.02      135.33      5.39 o 
   3  12   6       25.20       27.95      4.47 o 
   4  12   6      121.74      106.37      5.09 o 
   5  12   6       20.31       18.58      4.65 o 
   6  12   6      159.95      167.53      6.76 o 
   7  12   6       60.49       69.21      6.81 o 
   1  13   6       77.70       73.59      5.20 o 
   2  13   6       59.07       55.42      4.89 o 
   3  13   6      189.85      195.87      6.28 o 
   4  13   6       15.10       17.01      4.42 o 
   5  13   6       59.12       60.47      5.19 o 
   6  13   6      333.09      356.59      9.54 o 
   7  13   6       51.71       51.94      6.52 o 
   0  14   6      746.92      747.32     15.21 o 
   1  14   6      165.07      153.21      6.32 o 
   2  14   6      683.44      668.52      9.75 o 
   3  14   6       81.59       86.11      5.41 o 
   4  14   6      275.24      267.47      7.78 o 
   5  14   6       46.24       46.50      5.88 o 
   6  14   6       19.06       15.63      5.80 o 
   1  15   6       62.82       51.17      5.52 o 
   2  15   6      131.80      127.87      6.05 o 
   3  15   6        1.33        1.19      4.88 o 
   4  15   6      220.88      211.56      7.51 o 
   5  15   6      319.46      354.71      9.68 o 
   0  16   6      379.68      404.89     13.18 o 
   1  16   6      140.80      140.26      7.09 o 
   2  16   6      337.02      348.89      9.43 o 
   3  16   6       14.04       10.19      5.13 o 
   4  16   6      245.55      245.48      8.14 o 
   1  17   6       38.39       32.70      5.85 o 
   2  17   6       88.05       77.77      7.41 o 
   2   0   7       94.37      104.64      5.12 o 
   4   0   7     2939.89     2895.35     18.13 o 
   6   0   7     2912.10     2926.03     25.60 o 
   8   0   7      962.14     1000.66     17.79 o 
  10   0   7      643.94      695.25     17.30 o 
   0   1   7      805.43      763.96     10.14 o 
   1   1   7       59.16       75.22      3.81 o 
   2   1   7      812.32      834.06      7.44 o 
   3   1   7      383.80      382.45      5.85 o 
   4   1   7      955.45      908.20      7.96 o 
   5   1   7      354.96      360.22      6.60 o 
   6   1   7      506.32      494.63      7.97 o 
   7   1   7      238.81      252.87      7.04 o 
   8   1   7        4.18        2.60      5.07 o 
   9   1   7      124.49      125.17      6.69 o 
  10   1   7       39.16       47.41      5.90 o 
   1   2   7       87.75       95.18      4.22 o 
   2   2   7      226.73      229.76      4.78 o 
   3   2   7      187.24      166.89      4.73 o 
   4   2   7      807.05      807.88      7.65 o 
   5   2   7       67.70       68.24      4.14 o 
   6   2   7     1124.92     1108.16     11.05 o 
   7   2   7       50.47       49.40      4.76 o 
   8   2   7      346.38      375.49      8.64 o 
   9   2   7      223.47      230.12      7.56 o 
   0   3   7        1.00        4.20      4.42 o 
   1   3   7      449.91      464.25      6.57 o 
   2   3   7      222.88      192.46      4.75 o 
   3   3   7      299.56      284.50      5.52 o 
   4   3   7      572.57      541.66      6.22 o 
   5   3   7      941.15      962.32      8.83 o 
   6   3   7      204.47      198.36      5.27 o 
   7   3   7      310.28      329.17      6.93 o 
   8   3   7      201.68      198.44      6.29 o 
   9   3   7       72.48       78.35      5.68 o 
   1   4   7        2.82        4.31      3.60 o 
   2   4   7      547.72      545.41      7.58 o 
   3   4   7       62.68       66.35      3.86 o 
   4   4   7       49.35       49.29      3.54 o 
   5   4   7      240.19      223.59      5.18 o 
   6   4   7       22.13       25.14      3.81 o 
   7   4   7       69.34       73.15      4.87 o 
   8   4   7       60.91       55.23      4.94 o 
   9   4   7       69.06       70.41      5.43 o 
   0   5   7      118.47      104.28      7.64 o 
   1   5   7      183.52      184.53      5.49 o 
   2   5   7      817.87      816.63     10.02 o 
   3   5   7        0.31        0.35      3.70 o 
   4   5   7      994.54     1019.56      9.24 o 
   5   5   7       96.72      105.39      4.52 o 
   6   5   7      111.85      109.35      5.21 o 
   7   5   7       46.87       43.85      4.74 o 
   8   5   7       56.17       60.96      5.28 o 
   9   5   7       44.94       37.02      5.36 o 
   1   6   7      154.18      157.25      6.15 o 
   2   6   7        3.89        5.51      4.28 o 
   3   6   7      192.17      192.05      5.59 o 
   4   6   7      109.21      112.03      4.45 o 
   5   6   7      466.49      461.81      7.11 o 
   6   6   7      260.79      264.75      6.59 o 
   7   6   7       38.00       31.36      5.12 o 
   8   6   7      520.27      519.49     10.01 o 
   9   6   7      225.27      228.42      7.94 o 
   0   7   7     3284.06     3213.43     29.17 o 
   1   7   7      692.31      690.44     10.47 o 
   2   7   7     1338.64     1358.04     13.92 o 
   3   7   7      185.93      177.14      5.63 o 
   4   7   7      160.08      160.07      4.93 o 
   5   7   7      160.75      158.23      5.09 o 
   6   7   7        6.63        1.47      4.16 o 
   7   7   7      178.94      194.26      6.92 o 
   8   7   7       41.17       40.87      5.41 o 
   9   7   7      108.44      119.51      6.92 o 
   1   8   7       17.02       14.11      4.99 o 
   2   8   7      151.86      154.42      6.55 o 
   3   8   7      382.19      371.24      7.85 o 
   4   8   7       46.19       43.11      4.20 o 
   5   8   7       11.88       11.69      3.83 o 
   6   8   7       44.08       45.40      4.71 o 
   7   8   7      151.76      152.19      6.64 o 
   8   8   7      124.28      136.05      6.85 o 
   0   9   7      902.84      905.18     17.47 o 
   1   9   7      672.75      664.72     10.89 o 
   2   9   7      419.93      385.91      9.64 o 
   3   9   7       51.94       63.22      5.22 o 
   4   9   7      545.91      539.04      9.52 o 
   5   9   7      114.28      111.21      4.97 o 
   6   9   7      332.63      336.23      7.53 o 
   7   9   7       31.39       31.70      5.15 o 
   8   9   7       97.05      102.85      6.43 o 
   1  10   7       87.00       80.51      6.18 o 
   2  10   7      266.90      266.53      7.21 o 
   3  10   7      276.84      270.62      8.08 o 
   4  10   7      159.41      162.54      6.60 o 
   5  10   7       41.95       32.57      4.54 o 
   6  10   7      175.34      174.24      6.78 o 
   7  10   7       21.99       18.43      5.00 o 
   0  11   7     1061.30     1054.03     19.72 o 
   1  11   7      212.80      205.61      7.79 o 
   2  11   7      371.95      339.38      8.00 o 
   3  11   7       14.95       18.84      5.34 o 
   4  11   7      203.67      217.45      7.53 o 
   5  11   7       42.67       46.99      4.84 o 
   6  11   7      135.37      153.74      6.71 o 
   7  11   7       25.16       26.72      5.72 o 
   1  12   7       67.27       63.66      7.22 o 
   2  12   7       28.62       32.45      5.25 o 
   3  12   7      153.40      144.75      6.65 o 
   4  12   7      233.05      225.04      7.79 o 
   5  12   7       43.90       44.81      5.06 o 
   6  12   7      475.77      496.86      9.89 o 
   0  13   7      279.16      270.84     12.90 o 
   1  13   7       12.45       13.30      6.29 o 
   2  13   7      340.61      356.15      8.80 o 
   3  13   7      152.82      136.56      6.86 o 
   4  13   7      110.74      117.88      7.28 o 
   5  13   7        2.64        4.21      4.85 o 
   6  13   7       28.40       26.63      5.51 o 
   1  14   7       41.19       40.27      7.15 o 
   2  14   7       53.72       53.04      5.84 o 
   3  14   7       61.64       63.29      6.21 o 
   4  14   7       49.90       42.34      6.22 o 
   5  14   7       67.76       76.66      7.28 o 
   0  15   7      437.06      448.89     19.60 o 
   1  15   7       11.03       21.84      6.88 o 
   2  15   7      515.05      512.05     10.75 o 
   3  15   7       98.22       88.98      6.57 o 
   4  15   7      275.04      272.92     10.58 o 
   1  16   7       19.50       15.69      7.27 o 
   2  16   7       18.83       19.65      5.66 o 
   0   0   8      185.47      196.00     10.93 o 
   2   0   8      695.55      674.28      9.91 o 
   4   0   8     1385.88     1399.71     20.95 o 
   6   0   8      320.88      330.18     15.96 o 
   8   0   8      449.13      445.10     13.42 o 
   1   1   8       10.71       11.65      3.57 o 
   2   1   8       74.13       77.01      4.03 o 
   3   1   8      351.78      329.83      6.00 o 
   4   1   8      342.44      359.18      7.77 o 
   5   1   8      501.43      502.26     11.07 o 
   6   1   8      861.63      888.32     14.53 o 
   7   1   8      150.08      144.92      6.21 o 
   8   1   8     1128.61     1142.50     13.76 o 
   9   1   8        5.72        8.22      5.17 o 
   0   2   8      807.95      789.85     14.95 o 
   1   2   8      491.02      472.77      7.93 o 
   2   2   8      971.66      981.77      9.50 o 
   3   2   8      682.34      700.04      9.12 o 
   4   2   8      394.80      396.71      8.14 o 
   5   2   8      153.44      174.00      7.15 o 
   6   2   8      200.78      190.18      7.03 o 
   7   2   8      162.73      166.05      6.10 o 
   8   2   8       40.44       36.60      5.48 o 
   9   2   8        9.06        9.77      4.98 o 
   1   3   8        5.06        4.27      3.93 o 
   2   3   8      169.82      167.98      5.47 o 
   3   3   8     1041.56     1047.63     10.90 o 
   4   3   8      134.43      143.54      5.99 o 
   5   3   8      809.72      805.86     12.26 o 
   6   3   8      313.26      327.74      7.64 o 
   7   3   8       64.75       69.68      4.79 o 
   8   3   8      439.62      460.02      8.56 o 
   9   3   8      233.45      233.20      7.48 o 
   0   4   8     1399.16     1351.59     18.99 o 
   1   4   8      377.50      380.84      8.28 o 
   2   4   8      668.98      679.50      9.74 o 
   3   4   8       35.32       31.71      5.36 o 
   4   4   8      505.45      465.51      9.55 o 
   5   4   8       15.18       11.31      5.98 o 
   6   4   8      109.92      108.20      6.33 o 
   7   4   8       41.61       45.72      4.24 o 
   8   4   8       52.67       56.03      5.12 o 
   1   5   8       10.34        8.40      5.38 o 
   2   5   8       26.90       25.56      4.97 o 
   3   5   8      303.54      294.13      8.06 o 
   4   5   8      361.41      359.29      8.80 o 
   5   5   8      626.42      567.26     12.08 o 
   6   5   8      369.20      362.57      8.73 o 
   7   5   8      109.55       96.63      5.52 o 
   8   5   8      139.32      144.18      6.68 o 
   0   6   8     1118.16     1088.51     18.36 o 
   1   6   8       19.69       17.54      5.62 o 
   2   6   8      560.99      541.41     11.13 o 
   3   6   8      217.92      218.91      7.48 o 
   4   6   8      318.14      295.84      8.37 o 
   5   6   8      102.72      104.44      6.57 o 
   6   6   8      112.04      104.24      6.29 o 
   7   6   8       68.87       78.30      6.68 o 
   8   6   8       14.19       26.21      5.05 o 
   1   7   8      422.57      393.93     10.14 o 
   2   7   8      321.90      325.20      9.55 o 
   3   7   8      207.87      189.98      8.22 o 
   4   7   8      353.79      368.97      9.26 o 
   5   7   8        3.97        0.76      5.20 o 
   6   7   8      228.87      241.07      7.76 o 
   7   7   8        7.15        9.73      5.78 o 
   8   7   8      289.51      321.28      8.70 o 
   0   8   8     3064.24     2860.76     30.00 o 
   1   8   8     1461.59     1349.92     15.05 o 
   2   8   8     1202.05     1088.71     15.41 o 
   3   8   8       37.39       30.51      6.19 o 
   4   8   8      200.39      193.77      8.53 o 
   5   8   8      376.75      384.32      9.71 o 
   6   8   8      171.62      175.63      7.22 o 
   7   8   8       20.69       20.98      6.07 o 
   1   9   8       59.05       65.64      6.02 o 
   2   9   8      651.04      666.11     13.04 o 
   3   9   8      104.02       96.37      8.21 o 
   4   9   8      151.42      164.60      8.52 o 
   5   9   8        1.98        2.41      6.40 o 
   6   9   8       53.75       38.70      5.56 o 
   7   9   8       40.56       42.79      6.56 o 
   0  10   8      305.89      322.73     12.57 o 
   1  10   8       57.23       54.84      6.00 o 
   2  10   8      289.46      292.19     11.01 o 
   3  10   8      140.52      121.99      8.92 o 
   4  10   8      336.42      319.46     10.41 o 
   5  10   8       92.66       87.73      7.63 o 
   6  10   8      193.98      198.04      8.46 o 
   7  10   8       70.58       74.26      7.69 o 
   1  11   8        6.27        3.45      5.62 o 
   2  11   8       65.53       56.40      8.16 o 
   3  11   8       19.33       18.76      7.46 o 
   4  11   8      107.51      116.46      8.18 o 
   5  11   8       12.05        7.94      6.41 o 
   6  11   8      151.10      179.88      9.33 o 
   0  12   8      266.60      273.07     12.72 o 
   1  12   8       28.02       30.15      6.24 o 
   2  12   8      178.46      176.84      9.75 o 
   3  12   8       18.33       11.89      7.55 o 
   4  12   8      178.50      170.37     10.08 o 
   5  12   8        4.19        4.37      6.50 o 
   1  13   8       10.33       11.36      6.31 o 
   2  13   8       74.01       80.81      7.92 o 
   3  13   8       20.74       18.05      7.86 o 
   4  13   8       93.05       82.15      8.80 o 
   0  14   8      391.99      421.85     15.61 o 
   1  14   8      190.25      193.42      9.52 o 
   2  14   8      243.78      245.51     10.41 o 
   3  14   8       38.17       47.64      8.29 o 
   1  15   8        7.33       11.32      6.92 o 
   2  15   8       35.91       48.84      7.75 o 
   2   0   9      500.51      500.94     10.35 o 
   4   0   9      601.72      585.48     18.61 o 
   6   0   9      679.71      716.11     21.86 o 
   8   0   9      607.89      694.17     23.69 o 
   0   1   9     1398.31     1384.85     17.91 o 
   1   1   9      714.24      688.73      9.43 o 
   2   1   9     1379.82     1367.34     12.50 o 
   3   1   9      289.45      293.80      6.47 o 
   4   1   9     1251.57     1219.71     14.77 o 
   5   1   9      130.00      123.73      7.69 o 
   6   1   9       78.35       81.36      8.07 o 
   7   1   9      156.78      167.70      9.88 o 
   8   1   9      104.13      118.17      9.39 o 
   1   2   9      192.19      183.77      6.88 o 
   2   2   9      139.79      131.19      6.41 o 
   3   2   9       74.91       76.13      4.98 o 
   4   2   9      112.48      118.38      6.10 o 
   5   2   9      261.77      283.74      8.74 o 
   6   2   9      103.56      110.60      8.11 o 
   7   2   9       98.50      107.74      9.14 o 
   8   2   9      318.47      342.66     12.89 o 
   0   3   9     1080.46     1023.62     18.04 o 
   1   3   9      389.08      364.86      9.55 o 
   2   3   9      864.21      842.17     12.03 o 
   3   3   9        1.19        0.00      4.49 o 
   4   3   9      495.51      509.12     10.45 o 
   5   3   9       26.17       33.02      6.54 o 
   6   3   9      154.56      151.78      8.52 o 
   7   3   9      135.16      123.66      8.16 o 
   8   3   9       69.23       60.65      8.19 o 
   1   4   9       38.26       45.64      5.91 o 
   2   4   9      102.84      102.72      6.10 o 
   3   4   9      143.34      142.51      6.80 o 
   4   4   9      229.87      236.83      8.09 o 
   5   4   9      330.56      344.40     10.54 o 
   6   4   9      482.69      472.10     12.27 o 
   7   4   9       93.49       93.22      8.99 o 
   8   4   9      390.53      417.98     14.26 o 
   0   5   9     1138.63     1151.28     24.88 o 
   1   5   9       72.97       69.64      6.50 o 
   2   5   9      512.06      512.38     11.36 o 
   3   5   9      175.35      178.70      7.20 o 
   4   5   9      122.72      125.69      7.15 o 
   5   5   9       33.65       35.41      6.43 o 
   6   5   9       41.18       51.41      7.05 o 
   7   5   9       46.86       59.59      7.60 o 
   1   6   9       29.99       35.95      6.32 o 
   2   6   9      482.94      480.37     11.32 o 
   3   6   9      120.88      111.69      7.44 o 
   4   6   9      593.34      646.45     11.86 o 
   5   6   9      207.06      192.48      8.88 o 
   6   6   9       97.35      118.35      8.40 o 
   7   6   9       13.75       19.29      6.57 o 
   0   7   9     1053.24     1074.04     25.49 o 
   1   7   9      337.80      325.24      9.97 o 
   2   7   9      252.21      248.93      9.19 o 
   3   7   9      182.06      184.54      9.56 o 
   4   7   9      157.03      153.82      8.54 o 
   5   7   9       87.79       81.06      7.43 o 
   6   7   9       98.55       93.31      7.88 o 
   7   7   9       17.31       18.13      7.35 o 
   1   8   9       24.68       24.04      6.32 o 
   2   8   9      305.90      280.02      9.80 o 
   3   8   9      223.07      230.81     10.41 o 
   4   8   9      623.09      603.70     13.34 o 
   5   8   9       29.17       23.47      6.65 o 
   6   8   9      367.82      361.69     11.41 o 
   0   9   9     1083.36     1038.65     20.35 o 
   1   9   9       45.26       48.47      6.93 o 
   2   9   9      302.06      302.46     10.34 o 
   3   9   9      139.93      130.94      9.20 o 
   4   9   9       75.03       78.04      7.23 o 
   5   9   9      333.03      312.82     10.98 o 
   6   9   9       55.85       61.30      8.50 o 
   1  10   9        3.21        8.85      6.58 o 
   2  10   9      416.85      428.01     12.89 o 
   3  10   9        0.66        0.00      7.28 o 
   4  10   9      155.92      156.13     10.12 o 
   5  10   9       16.38       24.08      6.98 o 
   0  11   9       92.07       85.59      9.84 o 
   1  11   9      140.86      114.25      8.03 o 
   2  11   9       95.62      103.42      8.79 o 
   3  11   9       62.09       58.05      8.31 o 
   4  11   9      273.81      274.09     11.75 o 
   5  11   9       38.97       38.79      7.34 o 
   1  12   9       37.45       30.74      7.19 o 
   2  12   9      140.91      150.70     10.05 o 
   3  12   9        8.58        6.37      7.91 o 
   4  12   9      106.86      120.04     10.05 o 
   0  13   9      261.67      259.72     13.75 o 
   1  13   9      145.28      134.52     10.23 o 
   2  13   9      159.92      166.76     10.73 o 
   0   0  10     2083.78     2120.20     32.87 o 
   2   0  10     1574.42     1515.59     20.10 o 
   4   0  10      504.78      483.17     18.01 o 
   6   0  10      544.94      531.98     20.23 o 
   1   1  10        8.57        5.84      4.72 o 
   2   1  10       93.25       95.19      6.30 o 
   3   1  10       66.43       71.02      4.96 o 
   4   1  10      144.73      154.03      7.82 o 
   5   1  10        3.62        6.05      6.76 o 
   6   1  10      216.62      234.25     10.74 o 
   7   1  10      138.47      150.91     10.06 o 
   0   2  10      738.12      729.42     16.58 o 
   1   2  10      102.90      100.40      7.04 o 
   2   2  10      715.88      699.50     13.01 o 
   3   2  10      792.15      769.14     11.52 o 
   4   2  10      313.55      301.36      9.99 o 
   5   2  10      160.96      155.19      9.79 o 
   6   2  10       21.69       23.56      8.19 o 
   7   2  10       38.59       35.07     10.09 o 
   1   3  10       26.88       27.54      7.04 o 
   2   3  10      117.16      114.44      7.36 o 
   3   3  10      258.44      260.46      8.53 o 
   4   3  10        3.76        2.84      6.36 o 
   5   3  10       85.46       79.42      7.34 o 
   6   3  10      294.97      332.42     12.77 o 
   0   4  10      972.52      958.40     24.19 o 
   1   4  10      305.94      275.15     10.88 o 
   2   4  10      796.23      821.32     16.26 o 
   3   4  10      148.42      135.78      7.96 o 
   4   4  10      470.37      466.92     10.78 o 
   5   4  10       13.28       15.26      6.46 o 
   6   4  10        9.27        5.88      6.74 o 
   1   5  10       25.94       23.89      7.33 o 
   2   5  10      178.60      179.26      8.81 o 
   3   5  10       29.69       26.16      7.15 o 
   4   5  10        3.92        6.42      5.51 o 
   5   5  10      196.19      231.85      9.80 o 
   6   5  10      337.14      391.39     12.11 o 
   0   6  10      252.77      270.35     15.39 o 
   1   6  10       26.57       30.19      7.52 o 
   2   6  10      221.99      237.88      9.45 o 
   3   6  10      155.79      165.48      9.67 o 
   4   6  10      288.65      289.85     10.39 o 
   5   6  10       93.13      110.73      8.32 o 
   6   6  10      202.24      198.78      9.79 o 
   1   7  10      114.04      111.63      9.13 o 
   2   7  10       96.16       91.24      7.70 o 
   3   7  10       45.62       42.06      7.70 o 
   4   7  10       67.70       73.44      7.78 o 
   5   7  10       60.74       58.68      8.18 o 
   0   8  10       43.10       70.93     12.04 o 
   1   8  10       93.93       83.87      8.75 o 
   2   8  10        1.18        6.30      6.52 o 
   3   8  10       41.72       40.42      7.98 o 
   4   8  10        5.17        5.65      7.43 o 
   5   8  10       20.66       21.42      8.12 o 
   1   9  10        0.39        6.01      7.24 o 
   2   9  10       92.00      113.45      8.44 o 
   3   9  10       88.69       81.80      9.02 o 
   4   9  10      420.18      444.11     14.03 o 
   0  10  10     1064.63     1036.83     27.71 o 
   1  10  10      294.61      249.65     10.27 o 
   2  10  10      436.75      448.41     14.06 o 
   3  10  10       76.76       61.30      8.78 o 
   1  11  10       62.25       58.59      7.69 o 
   2  11  10      387.17      369.56     13.18 o 
   2   0  11       28.98       28.78     10.14 o 
   4   0  11       36.78       30.43     10.40 o 
   0   1  11      278.60      290.44     12.32 o 
   1   1  11      149.89      124.31      7.83 o 
   2   1  11      153.82      162.61      8.37 o 
   3   1  11       37.49       35.04      7.89 o 
   4   1  11      234.36      247.79     12.72 o 
   5   1  11       24.27       29.23      8.71 o 
   1   2  11      149.13      145.01      9.29 o 
   2   2  11       25.25       23.87      6.31 o 
   3   2  11       81.36       80.93      7.43 o 
   4   2  11      178.50      196.85      9.46 o 
   5   2  11        6.78       14.45      8.31 o 
   0   3  11      807.90      839.58     24.29 o 
   1   3  11      258.41      268.46     11.39 o 
   2   3  11      473.42      471.63     13.82 o 
   3   3  11       48.87       45.16      7.61 o 
   4   3  11       44.72       45.82      7.34 o 
   5   3  11      149.79      136.75      8.97 o 
   1   4  11       50.58       58.29      8.25 o 
   2   4  11       18.56       20.10      7.47 o 
   3   4  11       18.75       15.25      8.62 o 
   4   4  11      260.05      275.94     11.84 o 
   5   4  11       31.33       29.77      7.16 o 
   0   5  11      747.24      723.81     22.90 o 
   1   5  11      271.29      279.01     11.71 o 
   2   5  11      401.27      385.22     12.86 o 
   3   5  11        7.20        6.50      8.88 o 
   4   5  11       79.13       69.15     10.08 o 
   1   6  11       41.55       47.51      7.63 o 
   2   6  11      106.11       91.30      8.98 o 
   3   6  11      233.75      225.16     11.24 o 
   4   6  11      168.74      157.30     10.01 o 
   0   7  11      569.11      568.28     21.87 o 
   1   7  11        8.96        5.15      7.71 o 
   2   7  11      478.15      494.43     14.64 o 
   3   7  11       35.99       22.16      7.82 o 
   1   8  11       14.88       17.03      7.82 o 
   2   8  11       73.95       73.83      8.84 o 
   0   9  11      145.49      158.44     15.66 o 
   1   9  11        4.57        3.09      7.50 o 
   0   0  12      196.41      204.09     20.01 o 
   2   0  12      268.43      290.13     16.19 o 
   1   1  12       27.12       31.80      7.77 o 
   2   1  12        3.74        7.86      8.37 o 
   3   1  12       12.30       14.90      8.67 o 
   0   2  12      402.47      442.83     19.76 o 
   1   2  12      123.94      136.34      9.72 o 
   2   2  12      429.73      465.83     14.08 o 
   1   3  12       25.93       28.70      7.59 o 
   2   3  12       26.79       31.77      7.89 o 
   0   4  12      199.00      202.65     15.33 o 
   1   4  12        6.09        4.94      7.56 o 
   2   4  12      175.71      185.69     11.09 o 
   1   5  12       77.24       89.91     10.06 o 
                                                 
